# Supplementary material for: Continuous work-related sitting time and its association with perceived workplace support for health among workers in the Greater Accra Municipality: a cross-sectional analysis with sensitivity analyses
Source: BMC Public Health. 2024 Nov 5;24:3057. doi: 10.1186/s12889-024-20572-z (PMC11539606; doi:10.1186/s12889-024-20572-z)
Supplement: Supplementary file 6 — Supplementary Material 6 [file 12889_2024_20572_MOESM6_ESM.xlsx]

## Sheet: DATA FILE
Gender	Physical_function	Industry	Sector	Type	Insome_Categorical	Income_Continuous	Chronic_disease_status	Relationship_status	JobTenure	Age	SB1	SB2	SB3	SB4	SB5	Sitting_time	WSH1	WSH2	WSH3	WSH4	WSH5	WSH
0	#NULL!	1	0	0	1	700	0	0	2	25	40	30	90	60	46	266	3	4	2	3	4	16
0	1	1	0	0	2	1500	0	0	#NULL!	42	10	12	40	90	30	182	4	5	2	3	4	18
1	1	1	0	1	1	830	0	0	1	25	30	30	15	15	20	110	1	1	5	5	5	17
1	1	1	0	1	1	900	0	0	#NULL!	20	30	30	45	30	30	165	3	4	4	3	4	18
1	1	1	0	1	1	559	0	0	1	25	15	15	5	5	25	65	1	1	3	1	2	8
1	1	1	0	1	1	830	0	1	1	27	30	30	30	30	15	135	1	1	4	4	4	14
1	1	1	0	0	2	1730	0	0	3	27	30	30	60	120	20	260	3	2	1	4	4	14
1	1	1	0	0	3	2000	0	1	5	31	180	240	60	180	180	840	2	2	2	2	2	10
1	1	1	0	1	1	500	0	0	1	37	30	20	0	0	20	70	4	3	4	4	5	20
0	1	0	1	1	1	500	0	1	8	35	30	40	30	30	30	160	4	3	2	4	3	16
0	1	1	0	0	2	1800	1	1	15	49	30	20	40	20	15	125	4	3	4	5	3	19
0	1	1	0	0	2	2000	0	1	3	35	20	40	150	30	15	255	2	3	4	3	4	16
1	#NULL!	1	0	1	1	400	0	0	1	20	30	15	40	30	20	135	2	3	2	3	3	13
1	1	1	0	0	1	2000	0	1	2	22	60	60	60	120	120	420	2	2	2	1	5	12
0	1	1	0	1	1	300	0	0	1	26	15	15	40	20	15	105	4	2	3	4	2	15
1	1	1	0	0	1	700	0	0	3	26	20	35	25	16	60	156	4	3	4	3	3	17
0	1	1	0	0	1	700	0	0	3	26	19	15	30	19	30	113	3	4	4	5	4	20
1	#NULL!	1	0	0	3	2500	0	#NULL!	4	30	20	15	30	15	10	90	3	4	3	4	3	17
1	1	1	0	0	3	2500	0	1	10	46	30	20	30	40	15	135	2	3	4	4	3	16
1	1	0	1	0	1	500	0	0	6	24	30	40	120	20	30	240	4	3	4	3	4	18
0	1	1	0	0	2	1200	0	1	4	32	30	120	30	20	40	240	3	4	3	4	3	17
0	1	1	0	0	1	700	#NULL!	1	3	34	20	30	40	20	15	125	3	4	5	4	5	21
0	1	1	0	1	1	1500	0	1	1	29	60	60	90	60	30	300	4	5	5	5	5	24
1	1	1	0	0	4	700	0	1	5	30	120	30	240	145	60	595	2	1	3	2	2	10
1	1	0	1	0	3	3000	1	1	10	52	30	30	40	30	20	150	2	3	3	4	4	16
0	1	1	0	0	2	1500	0	1	6	41	30	40	80	30	40	220	3	2	3	2	3	13
1	1	1	0	0	2	1000	0	1	8	30	90	45	100	15	10	260	3	4	2	3	2	14
0	1	1	0	0	2	1000	1	#NULL!	7	49	30	15	20	10	20	95	2	3	4	3	4	16
0	1	1	0	0	1	700	0	0	3	27	30	19	20	15	10	94	2	3	4	3	4	16
1	1	1	0	0	2	2000	0	1	5	31	50	60	20	15	10	155	4	5	2	4	3	18
1	1	1	#NULL!	0	1	700	0	0	3	28	20	15	20	15	20	90	4	3	4	3	4	18
0	1	#NULL!	0	0	1	700	0	1	3	36	15	20	10	40	10	95	3	2	3	4	3	15
1	1	1	0	0	2	#NULL!	1	1	11	48	20	30	45	20	30	145	3	4	3	4	3	17
0	1	1	0	0	1	700	0	1	2	32	15	20	45	20	15	115	3	4	3	4	3	17
0	1	1	0	0	2	1200	1	1	15	52	30	80	45	30	20	205	4	3	4	3	4	18
1	1	#NULL!	0	#NULL!	1	700	0	1	3	31	15	20	30	40	15	120	3	4	3	4	2	16
0	1	1	0	0	2	1000	1	1	10	52	30	30	20	15	10	105	2	3	2	3	2	12
0	1	1	0	0	1	700	0	0	2	31	40	40	30	20	15	145	3	4	3	4	4	18
0	1	0	1	1	1	500	1	0	2	21	20	15	10	30	15	90	2	3	4	3	4	16
1	1	1	0	1	1	700	0	0	3	29	40	20	15	10	10	95	4	3	4	2	3	16
1	1	1	0	0	3	2000	0	1	9	41	20	30	40	15	20	125	4	3	4	4	4	19
1	1	1	0	0	1	700	0	1	2	29	30	15	16	30	15	106	2	3	4	3	4	16
1	1	1	0	0	2	1500	0	1	7	36	20	30	40	25	19	134	4	3	4	3	4	18
1	1	1	1	1	1	400	0	0	5	18	30	30	40	30	30	160	3	4	3	4	3	17
1	1	1	1	0	2	500	0	1	5	29	30	150	40	40	30	290	2	3	2	3	3	13
0	0	1	0	0	2	#NULL!	1	1	4	49	30	30	40	90	15	205	2	3	2	3	4	14
1	1	1	0	0	2	#NULL!	0	1	3	29	19	19	45	15	20	118	2	3	4	3	4	16
1	1	1	0	0	2	#NULL!	0	#NULL!	8	38	30	80	40	15	15	180	3	4	3	3	4	17
1	1	1	0	0	1	700	0	1	3	40	60	60	90	90	15	315	3	4	3	4	4	18
1	1	1	0	1	1	559	0	1	1	24	#NULL!	#NULL!	#NULL!	#NULL!	20	20	3	4	3	1	1	12
0	1	1	0	1	1	#NULL!	0	#NULL!	1	21	10	5	15	15	15	60	4	3	3	4	3	17
0	1	#NULL!	0	1	1	500	0	1	1	21	30	30	30	15	20	125	2	3	2	3	4	14
1	1	1	0	0	1	700	0	1	3	33	30	40	30	20	15	135	4	4	4	4	3	19
0	1	1	0	0	1	700	0	0	3	35	90	100	30	90	15	325	2	3	2	3	2	12
0	1	0	1	0	2	1200	0	1	8	35	7	7	90	90	15	209	4	4	3	4	3	18
0	1	0	1	0	2	1000	0	0	8	34	45	45	30	15	10	145	2	3	3	4	5	17
0	1	0	1	0	1	800	0	1	3	36	40	40	#NULL!	15	20	115	2	3	4	2	3	14
1	1	1	0	0	3	2000	1	1	8	45	30	30	30	15	10	115	3	4	2	3	4	16
1	0	1	0	0	3	3000	1	1	15	52	40	30	15	10	10	105	2	3	2	3	2	12
1	1	1	0	0	1	900	0	0	1	27	30	10	20	60	30	150	4	5	5	5	5	24
0	1	1	0	0	1	700	0	0	3	32	120	120	30	20	15	305	2	3	2	3	2	12
0	1	1	0	1	1	500	0	0	1	23	60	60	150	60	#NULL!	330	3	3	3	4	4	17
1	1	1	0	1	1	700	0	1	2	35	30	60	60	180	30	360	2	1	4	1	1	9
1	1	1	0	0	3	2000	0	0	10	42	30	30	45	180	30	315	2	2	2	3	3	12
0	1	1	0	0	1	700	0	1	2	32	30	30	20	10	10	100	2	3	4	3	4	16
0	1	1	0	0	2	2000	0	1	11	47	30	30	20	15	10	105	3	4	2	3	3	15
1	#NULL!	1	0	0	1	700	0	1	3	34	40	30	20	15	10	115	3	4	3	4	3	17
1	1	1	0	0	1	700	0	1	2	31	50	70	40	30	20	210	2	3	3	4	3	15
0	1	1	0	0	2	2000	0	1	#NULL!	34	40	40	20	30	10	140	3	2	3	2	3	13
1	1	1	0	0	1	700	0	1	3	34	30	40	20	15	10	115	2	3	4	3	2	14
0	1	1	0	0	1	700	0	0	3	27	19	19	30	15	15	98	2	3	4	3	4	16
0	1	0	1	1	1	300	0	0	2	19	10	10	20	15	10	65	2	2	3	2	3	12
0	0	1	0	0	3	3000	1	1	20	52	45	45	30	15	10	145	2	3	2	3	3	13
0	1	0	1	0	3	2500	0	1	8	37	150	180	15	60	15	420	3	4	3	3	4	17
0	1	1	0	0	1	1000	0	1	#NULL!	36	30	30	20	20	20	120	2	3	2	3	3	13
1	1	1	0	0	1	1000	0	1	5	34	40	40	30	20	15	145	3	4	5	3	4	19
1	1	1	0	0	2	1800	0	1	3	26	30	40	30	15	10	125	2	3	2	3	3	13
1	1	1	0	0	1	700	0	1	2	31	30	15	20	20	15	100	1	2	3	2	3	11
1	1	1	0	0	2	1000	0	1	6	28	90	40	30	20	15	195	2	3	4	3	3	15
0	1	1	0	0	3	2000	1	1	15	50	90	30	15	100	30	265	2	3	4	3	4	16
0	1	1	0	0	2	2000	1	1	10	51	30	20	15	20	20	105	2	3	4	5	3	17
1	1	1	0	0	1	700	0	1	2	29	90	90	30	40	10	260	2	3	4	3	3	15
0	#NULL!	1	0	#NULL!	2	2000	0	1	10	35	30	20	30	15	20	115	2	3	4	4	3	16
0	1	0	1	0	3	3000	0	1	8	35	40	40	30	20	10	140	2	3	3	2	3	13
1	1	1	0	0	2	1800	0	0	5	27	135	135	40	30	15	355	4	3	4	3	4	18
0	1	1	0	0	1	700	0	1	3	33	150	160	90	20	15	435	2	3	4	3	4	16
1	1	1	0	0	2	2000	0	1	3	31	40	40	15	10	10	115	2	3	2	3	2	12
1	1	1	0	0	2	2000	#NULL!	1	5	31	15	20	10	40	10	95	2	3	2	3	3	13
0	1	1	0	0	1	850	1	1	2	46	30	20	15	10	5	80	3	4	3	4	3	17
0	1	1	0	0	2	2000	0	0	6	37	20	15	10	20	15	80	2	3	4	2	3	14
1	1	1	0	0	3	3500	1	1	22	51	30	20	15	10	10	85	2	3	3	4	4	16
0	1	1	0	0	3	#NULL!	1	1	15	41	40	30	15	15	10	110	2	3	2	3	2	12
#NULL!	1	1	0	0	1	700	0	1	3	33	20	20	15	10	10	75	3	2	3	2	3	13
0	1	1	0	0	1	700	0	0	2	28	40	40	40	20	30	170	2	3	2	3	3	13
0	1	1	0	0	2	2000	0	0	2	27	18	20	18	48	10	114	3	2	3	2	3	13
0	1	1	0	0	2	1000	1	1	5	45	20	15	30	40	15	120	3	4	2	3	3	15
0	1	1	0	0	2	#NULL!	0	1	7	32	30	20	15	10	20	95	2	3	3	4	2	14
0	#NULL!	1	0	0	3	2000	0	1	5	38	15	15	15	15	15	75	2	3	2	3	2	12
0	1	1	0	0	2	1500	0	1	8	38	10	10	40	15	#NULL!	75	3	4	3	4	4	18
1	1	1	0	0	2	2000	0	1	10	40	40	40	30	20	10	140	2	3	4	3	3	15
0	#NULL!	1	0	0	1	700	0	0	2	25	40	30	90	60	46	266	3	4	2	3	4	16
0	1	1	0	0	2	1500	0	0	#NULL!	42	10	12	40	90	30	182	4	5	2	3	4	18
1	1	1	0	1	1	830	0	0	1	25	30	30	15	15	20	110	1	1	5	5	5	17
1	1	1	0	1	1	900	0	0	#NULL!	20	30	30	45	30	30	165	3	4	4	3	4	18
1	1	1	0	1	1	559	0	0	1	25	15	15	5	5	25	65	1	1	3	1	2	8
1	1	1	0	1	1	830	0	1	1	27	30	30	30	30	15	135	1	1	4	4	4	14
1	1	1	0	0	2	1730	0	0	3	27	30	30	60	120	20	260	3	2	1	4	4	14
1	1	1	0	0	3	2000	0	1	5	31	180	240	60	180	180	840	2	2	2	2	2	10
1	1	1	0	1	1	500	0	0	1	37	30	20	0	0	20	70	4	3	4	4	5	20
0	1	0	1	1	1	500	0	1	8	35	30	40	30	30	30	160	4	3	2	4	3	16
0	1	1	0	0	2	1800	1	1	15	49	30	20	40	20	15	125	4	3	4	5	3	19
0	1	1	0	0	2	2000	0	1	3	35	20	40	150	30	15	255	2	3	4	3	4	16
1	#NULL!	1	0	1	1	400	0	0	1	20	30	15	40	30	20	135	2	3	2	3	3	13
1	1	1	0	0	1	2000	0	1	2	22	60	60	60	120	120	420	2	2	2	1	5	12
0	1	1	0	1	1	300	0	0	1	26	15	15	40	20	15	105	4	2	3	4	2	15
1	1	1	0	0	1	700	0	0	3	26	20	35	25	16	60	156	4	3	4	3	3	17
0	1	1	0	0	1	700	0	0	3	26	19	15	30	19	30	113	3	4	4	5	4	20
1	#NULL!	1	0	0	3	2500	0	#NULL!	4	30	20	15	30	15	10	90	3	4	3	4	3	17
1	1	1	0	0	3	2500	0	1	10	46	30	20	30	40	15	135	2	3	4	4	3	16
1	1	0	1	0	1	500	0	0	6	24	30	40	120	20	30	240	4	3	4	3	4	18
0	1	1	0	0	2	1200	0	1	4	32	30	120	30	20	40	240	3	4	3	4	3	17
0	1	1	0	0	1	700	#NULL!	1	3	34	20	30	40	20	15	125	3	4	5	4	5	21
0	1	1	0	1	1	1500	0	1	1	29	60	60	90	60	30	300	4	5	5	5	5	24
1	1	1	0	0	4	700	0	1	5	30	120	30	240	145	60	595	2	1	3	2	2	10
1	1	0	1	0	3	3000	1	1	10	52	30	30	40	30	20	150	2	3	3	4	4	16
0	1	1	0	0	2	1500	0	1	6	41	30	40	80	30	40	220	3	2	3	2	3	13
1	1	1	0	0	2	1000	0	1	8	30	90	45	100	15	10	260	3	4	2	3	2	14
0	1	1	0	0	2	1000	1	#NULL!	7	49	30	15	20	10	20	95	2	3	4	3	4	16
0	1	1	0	0	1	700	0	0	3	27	30	19	20	15	10	94	2	3	4	3	4	16
1	1	1	0	0	2	2000	0	1	5	31	50	60	20	15	10	155	4	5	2	4	3	18
1	1	1	#NULL!	0	1	700	0	0	3	28	20	15	20	15	20	90	4	3	4	3	4	18
0	1	#NULL!	0	0	1	700	0	1	3	36	15	20	10	40	10	95	3	2	3	4	3	15
1	1	1	0	0	2	#NULL!	1	1	11	48	20	30	45	20	30	145	3	4	3	4	3	17
0	1	1	0	0	1	700	0	1	2	32	15	20	45	20	15	115	3	4	3	4	3	17
0	1	1	0	0	2	1200	1	1	15	52	30	80	45	30	20	205	4	3	4	3	4	18
1	1	#NULL!	0	#NULL!	1	700	0	1	3	31	15	20	30	40	15	120	3	4	3	4	2	16
0	1	1	0	0	2	1000	1	1	10	52	30	30	20	15	10	105	2	3	2	3	2	12
0	1	1	0	0	1	700	0	0	2	31	40	40	30	20	15	145	3	4	3	4	4	18
0	1	0	1	1	1	500	1	0	2	21	20	15	10	30	15	90	2	3	4	3	4	16
1	1	1	0	1	1	700	0	0	3	29	40	20	15	10	10	95	4	3	4	2	3	16
1	1	1	0	0	3	2000	0	1	9	41	20	30	40	15	20	125	4	3	4	4	4	19
1	1	1	0	0	1	700	0	1	2	29	30	15	16	30	15	106	2	3	4	3	4	16
1	1	1	0	0	2	1500	0	1	7	36	20	30	40	25	19	134	4	3	4	3	4	18
1	1	1	1	1	1	400	0	0	5	18	30	30	40	30	30	160	3	4	3	4	3	17
1	1	1	1	0	2	500	0	1	5	29	30	150	40	40	30	290	2	3	2	3	3	13
0	0	1	0	0	2	#NULL!	1	1	4	49	30	30	40	90	15	205	2	3	2	3	4	14
1	1	1	0	0	2	#NULL!	0	1	3	29	19	19	45	15	20	118	2	3	4	3	4	16
1	1	1	0	0	2	#NULL!	0	#NULL!	8	38	30	80	40	15	15	180	3	4	3	3	4	17
1	1	1	0	0	1	700	0	1	3	40	60	60	90	90	15	315	3	4	3	4	4	18
1	1	1	0	1	1	559	0	1	1	24	#NULL!	#NULL!	#NULL!	#NULL!	20	20	3	4	3	1	1	12
0	1	1	0	1	1	#NULL!	0	#NULL!	1	21	10	5	15	15	15	60	4	3	3	4	3	17
0	1	#NULL!	0	1	1	500	0	1	1	21	30	30	30	15	20	125	2	3	2	3	4	14
1	1	1	0	0	1	700	0	1	3	33	30	40	30	20	15	135	4	4	4	4	3	19
0	1	1	0	0	1	700	0	0	3	35	90	100	30	90	15	325	2	3	2	3	2	12
0	1	0	1	0	2	1200	0	1	8	35	7	7	90	90	15	209	4	4	3	4	3	18
0	1	0	1	0	2	1000	0	0	8	34	45	45	30	15	10	145	2	3	3	4	5	17
0	1	0	1	0	1	800	0	1	3	36	40	40	#NULL!	15	20	115	2	3	4	2	3	14
1	1	1	0	0	3	2000	1	1	8	45	30	30	30	15	10	115	3	4	2	3	4	16
1	0	1	0	0	3	3000	1	1	15	52	40	30	15	10	10	105	2	3	2	3	2	12
1	1	1	0	0	1	900	0	0	1	27	30	10	20	60	30	150	4	5	5	5	5	24
0	1	1	0	0	1	700	0	0	3	32	120	120	30	20	15	305	2	3	2	3	2	12
0	1	1	0	1	1	500	0	0	1	23	60	60	150	60	#NULL!	330	3	3	3	4	4	17
1	1	1	0	1	1	700	0	1	2	35	30	60	60	180	30	360	2	1	4	1	1	9
1	1	1	0	0	3	2000	0	0	10	42	30	30	45	180	30	315	2	2	2	3	3	12
0	1	1	0	0	1	700	0	1	2	32	30	30	20	10	10	100	2	3	4	3	4	16
0	1	1	0	0	2	2000	0	1	11	47	30	30	20	15	10	105	3	4	2	3	3	15
1	#NULL!	1	0	0	1	700	0	1	3	34	40	30	20	15	10	115	3	4	3	4	3	17
1	1	1	0	0	1	700	0	1	2	31	50	70	40	30	20	210	2	3	3	4	3	15
0	1	1	0	0	2	2000	0	1	#NULL!	34	40	40	20	30	10	140	3	2	3	2	3	13
1	1	1	0	0	1	700	0	1	3	34	30	40	20	15	10	115	2	3	4	3	2	14
0	1	1	0	0	1	700	0	0	3	27	19	19	30	15	15	98	2	3	4	3	4	16
0	1	0	1	1	1	300	0	0	2	19	10	10	20	15	10	65	2	2	3	2	3	12
0	0	1	0	0	3	3000	1	1	20	52	45	45	30	15	10	145	2	3	2	3	3	13
0	1	0	1	0	3	2500	0	1	8	37	150	180	15	60	15	420	3	4	3	3	4	17
0	1	1	0	0	1	1000	0	1	#NULL!	36	30	30	20	20	20	120	2	3	2	3	3	13
1	1	1	0	0	1	1000	0	1	5	34	40	40	30	20	15	145	3	4	5	3	4	19
1	1	1	0	0	2	1800	0	1	3	26	30	40	30	15	10	125	2	3	2	3	3	13
1	1	1	0	0	1	700	0	1	2	31	30	15	20	20	15	100	1	2	3	2	3	11
1	1	1	0	0	2	1000	0	1	6	28	90	40	30	20	15	195	2	3	4	3	3	15
0	1	1	0	0	3	2000	1	1	15	50	90	30	15	100	30	265	2	3	4	3	4	16
0	1	1	0	0	2	2000	1	1	10	51	30	20	15	20	20	105	2	3	4	5	3	17
1	1	1	0	0	1	700	0	1	2	29	90	90	30	40	10	260	2	3	4	3	3	15
0	#NULL!	1	0	#NULL!	2	2000	0	1	10	35	30	20	30	15	20	115	2	3	4	4	3	16
0	1	0	1	0	3	3000	0	1	8	35	40	40	30	20	10	140	2	3	3	2	3	13
1	1	1	0	0	2	1800	0	0	5	27	135	135	40	30	15	355	4	3	4	3	4	18
0	1	1	0	0	1	700	0	1	3	33	150	160	90	20	15	435	2	3	4	3	4	16
1	1	1	0	0	2	2000	0	1	3	31	40	40	15	10	10	115	2	3	2	3	2	12
1	1	1	0	0	2	2000	#NULL!	1	5	31	15	20	10	40	10	95	2	3	2	3	3	13
0	1	1	0	0	1	850	1	1	2	46	30	20	15	10	5	80	3	4	3	4	3	17
0	1	1	0	0	2	2000	0	0	6	37	20	15	10	20	15	80	2	3	4	2	3	14
1	1	1	0	0	3	3500	1	1	22	51	30	20	15	10	10	85	2	3	3	4	4	16
0	1	1	0	0	3	#NULL!	1	1	15	41	40	30	15	15	10	110	2	3	2	3	2	12
#NULL!	1	1	0	0	1	700	0	1	3	33	20	20	15	10	10	75	3	2	3	2	3	13
0	1	1	0	0	1	700	0	0	2	28	40	40	40	20	30	170	2	3	2	3	3	13
0	1	1	0	0	2	2000	0	0	2	27	18	20	18	48	10	114	3	2	3	2	3	13
0	1	1	0	0	2	1000	1	1	5	45	20	15	30	40	15	120	3	4	2	3	3	15
0	1	1	0	0	2	#NULL!	0	1	7	32	30	20	15	10	20	95	2	3	3	4	2	14
0	#NULL!	1	0	0	3	2000	0	1	5	38	15	15	15	15	15	75	2	3	2	3	2	12
0	1	1	0	0	2	1500	0	1	8	38	10	10	40	15	#NULL!	75	3	4	3	4	4	18
1	1	1	0	0	2	2000	0	1	10	40	40	40	30	20	10	140	2	3	4	3	3	15
0	#NULL!	1	0	0	1	700	0	0	2	25	40	30	90	60	46	266	3	4	2	3	4	16
0	1	1	0	0	2	1500	0	0	#NULL!	42	10	12	40	90	30	182	4	5	2	3	4	18
1	1	1	0	1	1	830	0	0	1	25	30	30	15	15	20	110	1	1	5	5	5	17
1	1	1	0	1	1	900	0	0	#NULL!	20	30	30	45	30	30	165	3	4	4	3	4	18
1	1	1	0	1	1	559	0	0	1	25	15	15	5	5	25	65	1	1	3	1	2	8
1	1	1	0	1	1	830	0	1	1	27	30	30	30	30	15	135	1	1	4	4	4	14
1	1	1	0	0	2	1730	0	0	3	27	30	30	60	120	20	260	3	2	1	4	4	14
1	1	1	0	0	3	2000	0	1	5	31	180	240	60	180	180	840	2	2	2	2	2	10
1	1	1	0	1	1	500	0	0	1	37	30	20	0	0	20	70	4	3	4	4	5	20
0	1	0	1	1	1	500	0	1	8	35	30	40	30	30	30	160	4	3	2	4	3	16
0	1	1	0	0	2	1800	1	1	15	49	30	20	40	20	15	125	4	3	4	5	3	19
0	1	1	0	0	2	2000	0	1	3	35	20	40	150	30	15	255	2	3	4	3	4	16
1	#NULL!	1	0	1	1	400	0	0	1	20	30	15	40	30	20	135	2	3	2	3	3	13
1	1	1	0	0	1	2000	0	1	2	22	60	60	60	120	120	420	2	2	2	1	5	12
0	1	1	0	1	1	300	0	0	1	26	15	15	40	20	15	105	4	2	3	4	2	15
1	1	1	0	0	1	700	0	0	3	26	20	35	25	16	60	156	4	3	4	3	3	17
0	1	1	0	0	1	700	0	0	3	26	19	15	30	19	30	113	3	4	4	5	4	20
1	#NULL!	1	0	0	3	2500	0	#NULL!	4	30	20	15	30	15	10	90	3	4	3	4	3	17
1	1	1	0	0	3	2500	0	1	10	46	30	20	30	40	15	135	2	3	4	4	3	16
1	1	0	1	0	1	500	0	0	6	24	30	40	120	20	30	240	4	3	4	3	4	18
0	1	1	0	0	2	1200	0	1	4	32	30	120	30	20	40	240	3	4	3	4	3	17
0	1	1	0	0	1	700	#NULL!	1	3	34	20	30	40	20	15	125	3	4	5	4	5	21
0	1	1	0	1	1	1500	0	1	1	29	60	60	90	60	30	300	4	5	5	5	5	24
1	1	1	0	0	4	700	0	1	5	30	120	30	240	145	60	595	2	1	3	2	2	10
1	1	0	1	0	3	3000	1	1	10	52	30	30	40	30	20	150	2	3	3	4	4	16
0	1	1	0	0	2	1500	0	1	6	41	30	40	80	30	40	220	3	2	3	2	3	13
1	1	1	0	0	2	1000	0	1	8	30	90	45	100	15	10	260	3	4	2	3	2	14
0	1	1	0	0	2	1000	1	#NULL!	7	49	30	15	20	10	20	95	2	3	4	3	4	16
0	1	1	0	0	1	700	0	0	3	27	30	19	20	15	10	94	2	3	4	3	4	16
1	1	1	0	0	2	2000	0	1	5	31	50	60	20	15	10	155	4	5	2	4	3	18
1	1	1	#NULL!	0	1	700	0	0	3	28	20	15	20	15	20	90	4	3	4	3	4	18
0	1	#NULL!	0	0	1	700	0	1	3	36	15	20	10	40	10	95	3	2	3	4	3	15
1	1	1	0	0	2	#NULL!	1	1	11	48	20	30	45	20	30	145	3	4	3	4	3	17
0	1	1	0	0	1	700	0	1	2	32	15	20	45	20	15	115	3	4	3	4	3	17
0	1	1	0	0	2	1200	1	1	15	52	30	80	45	30	20	205	4	3	4	3	4	18
1	1	#NULL!	0	#NULL!	1	700	0	1	3	31	15	20	30	40	15	120	3	4	3	4	2	16
0	1	1	0	0	2	1000	1	1	10	52	30	30	20	15	10	105	2	3	2	3	2	12
0	1	1	0	0	1	700	0	0	2	31	40	40	30	20	15	145	3	4	3	4	4	18
0	1	0	1	1	1	500	1	0	2	21	20	15	10	30	15	90	2	3	4	3	4	16
1	1	1	0	1	1	700	0	0	3	29	40	20	15	10	10	95	4	3	4	2	3	16
1	1	1	0	0	3	2000	0	1	9	41	20	30	40	15	20	125	4	3	4	4	4	19
1	1	1	0	0	1	700	0	1	2	29	30	15	16	30	15	106	2	3	4	3	4	16
1	1	1	0	0	2	1500	0	1	7	36	20	30	40	25	19	134	4	3	4	3	4	18
1	1	1	1	1	1	400	0	0	5	18	30	30	40	30	30	160	3	4	3	4	3	17
1	1	1	1	0	2	500	0	1	5	29	30	150	40	40	30	290	2	3	2	3	3	13
0	0	1	0	0	2	#NULL!	1	1	4	49	30	30	40	90	15	205	2	3	2	3	4	14
1	1	1	0	0	2	#NULL!	0	1	3	29	19	19	45	15	20	118	2	3	4	3	4	16
1	1	1	0	0	2	#NULL!	0	#NULL!	8	38	30	80	40	15	15	180	3	4	3	3	4	17
1	1	1	0	0	1	700	0	1	3	40	60	60	90	90	15	315	3	4	3	4	4	18
1	1	1	0	1	1	559	0	1	1	24	#NULL!	#NULL!	#NULL!	#NULL!	20	20	3	4	3	1	1	12
0	1	1	0	1	1	#NULL!	0	#NULL!	1	21	10	5	15	15	15	60	4	3	3	4	3	17
0	1	#NULL!	0	1	1	500	0	1	1	21	30	30	30	15	20	125	2	3	2	3	4	14
1	1	1	0	0	1	700	0	1	3	33	30	40	30	20	15	135	4	4	4	4	3	19
0	1	1	0	0	1	700	0	0	3	35	90	100	30	90	15	325	2	3	2	3	2	12
0	1	0	1	0	2	1200	0	1	8	35	7	7	90	90	15	209	4	4	3	4	3	18
0	1	0	1	0	2	1000	0	0	8	34	45	45	30	15	10	145	2	3	3	4	5	17
0	1	0	1	0	1	800	0	1	3	36	40	40	#NULL!	15	20	115	2	3	4	2	3	14
1	1	1	0	0	3	2000	1	1	8	45	30	30	30	15	10	115	3	4	2	3	4	16
1	0	1	0	0	3	3000	1	1	15	52	40	30	15	10	10	105	2	3	2	3	2	12
1	1	1	0	0	1	900	0	0	1	27	30	10	20	60	30	150	4	5	5	5	5	24
0	1	1	0	0	1	700	0	0	3	32	120	120	30	20	15	305	2	3	2	3	2	12
0	1	1	0	1	1	500	0	0	1	23	60	60	150	60	#NULL!	330	3	3	3	4	4	17
1	1	1	0	1	1	700	0	1	2	35	30	60	60	180	30	360	2	1	4	1	1	9
1	1	1	0	0	3	2000	0	0	10	42	30	30	45	180	30	315	2	2	2	3	3	12
0	1	1	0	0	1	700	0	1	2	32	30	30	20	10	10	100	2	3	4	3	4	16
0	1	1	0	0	2	2000	0	1	11	47	30	30	20	15	10	105	3	4	2	3	3	15
1	#NULL!	1	0	0	1	700	0	1	3	34	40	30	20	15	10	115	3	4	3	4	3	17
1	1	1	0	0	1	700	0	1	2	31	50	70	40	30	20	210	2	3	3	4	3	15
0	1	1	0	0	2	2000	0	1	#NULL!	34	40	40	20	30	10	140	3	2	3	2	3	13
1	1	1	0	0	1	700	0	1	3	34	30	40	20	15	10	115	2	3	4	3	2	14
0	1	1	0	0	1	700	0	0	3	27	19	19	30	15	15	98	2	3	4	3	4	16
0	1	0	1	1	1	300	0	0	2	19	10	10	20	15	10	65	2	2	3	2	3	12
0	0	1	0	0	3	3000	1	1	20	52	45	45	30	15	10	145	2	3	2	3	3	13
0	1	0	1	0	3	2500	0	1	8	37	150	180	15	60	15	420	3	4	3	3	4	17
0	1	1	0	0	1	1000	0	1	#NULL!	36	30	30	20	20	20	120	2	3	2	3	3	13
1	1	1	0	0	1	1000	0	1	5	34	40	40	30	20	15	145	3	4	5	3	4	19
1	1	1	0	0	2	1800	0	1	3	26	30	40	30	15	10	125	2	3	2	3	3	13
1	1	1	0	0	1	700	0	1	2	31	30	15	20	20	15	100	1	2	3	2	3	11
1	1	1	0	0	2	1000	0	1	6	28	90	40	30	20	15	195	2	3	4	3	3	15
0	1	1	0	0	3	2000	1	1	15	50	90	30	15	100	30	265	2	3	4	3	4	16
0	1	1	0	0	2	2000	1	1	10	51	30	20	15	20	20	105	2	3	4	5	3	17
1	1	1	0	0	1	700	0	1	2	29	90	90	30	40	10	260	2	3	4	3	3	15
0	#NULL!	1	0	#NULL!	2	2000	0	1	10	35	30	20	30	15	20	115	2	3	4	4	3	16
0	1	0	1	0	3	3000	0	1	8	35	40	40	30	20	10	140	2	3	3	2	3	13
1	1	1	0	0	2	1800	0	0	5	27	135	135	40	30	15	355	4	3	4	3	4	18
0	1	1	0	0	1	700	0	1	3	33	150	160	90	20	15	435	2	3	4	3	4	16
1	1	1	0	0	2	2000	0	1	3	31	40	40	15	10	10	115	2	3	2	3	2	12
1	1	1	0	0	2	2000	#NULL!	1	5	31	15	20	10	40	10	95	2	3	2	3	3	13
0	1	1	0	0	1	850	1	1	2	46	30	20	15	10	5	80	3	4	3	4	3	17
0	1	1	0	0	2	2000	0	0	6	37	20	15	10	20	15	80	2	3	4	2	3	14
1	1	1	0	0	3	3500	1	1	22	51	30	20	15	10	10	85	2	3	3	4	4	16
0	1	1	0	0	3	#NULL!	1	1	15	41	40	30	15	15	10	110	2	3	2	3	2	12
#NULL!	1	1	0	0	1	700	0	1	3	33	20	20	15	10	10	75	3	2	3	2	3	13
0	1	1	0	0	1	700	0	0	2	28	40	40	40	20	30	170	2	3	2	3	3	13
0	1	1	0	0	2	2000	0	0	2	27	18	20	18	48	10	114	3	2	3	2	3	13
0	1	1	0	0	2	1000	1	1	5	45	20	15	30	40	15	120	3	4	2	3	3	15
0	1	1	0	0	2	#NULL!	0	1	7	32	30	20	15	10	20	95	2	3	3	4	2	14
0	#NULL!	1	0	0	3	2000	0	1	5	38	15	15	15	15	15	75	2	3	2	3	2	12
0	1	1	0	0	2	1500	0	1	8	38	10	10	40	15	#NULL!	75	3	4	3	4	4	18
1	1	1	0	0	2	2000	0	1	10	40	40	40	30	20	10	140	2	3	4	3	3	15
0	#NULL!	1	0	0	1	700	0	0	2	25	40	30	90	60	46	266	3	4	2	3	4	16
0	1	1	0	0	2	1500	0	0	#NULL!	42	10	12	40	90	30	182	4	5	2	3	4	18
1	1	1	0	1	1	830	0	0	1	25	30	30	15	15	20	110	1	1	5	5	5	17
1	1	1	0	1	1	900	0	0	#NULL!	20	30	30	45	30	30	165	3	4	4	3	4	18
1	1	1	0	1	1	559	0	0	1	25	15	15	5	5	25	65	1	1	3	1	2	8
1	1	1	0	1	1	830	0	1	1	27	30	30	30	30	15	135	1	1	4	4	4	14
1	1	1	0	0	2	1730	0	0	3	27	30	30	60	120	20	260	3	2	1	4	4	14
1	1	1	0	0	3	2000	0	1	5	31	180	240	60	180	180	840	2	2	2	2	2	10
1	1	1	0	1	1	500	0	0	1	37	30	20	0	0	20	70	4	3	4	4	5	20
0	1	0	1	1	1	500	0	1	8	35	30	40	30	30	30	160	4	3	2	4	3	16
0	1	1	0	0	2	1800	1	1	15	49	30	20	40	20	15	125	4	3	4	5	3	19
0	1	1	0	0	2	2000	0	1	3	35	20	40	150	30	15	255	2	3	4	3	4	16
1	#NULL!	1	0	1	1	400	0	0	1	20	30	15	40	30	20	135	2	3	2	3	3	13
1	1	1	0	0	1	2000	0	1	2	22	60	60	60	120	120	420	2	2	2	1	5	12
0	1	1	0	1	1	300	0	0	1	26	15	15	40	20	15	105	4	2	3	4	2	15
1	1	1	0	0	1	700	0	0	3	26	20	35	25	16	60	156	4	3	4	3	3	17
0	1	1	0	0	1	700	0	0	3	26	19	15	30	19	30	113	3	4	4	5	4	20
1	#NULL!	1	0	0	3	2500	0	#NULL!	4	30	20	15	30	15	10	90	3	4	3	4	3	17
1	1	1	0	0	3	2500	0	1	10	46	30	20	30	40	15	135	2	3	4	4	3	16
1	1	0	1	0	1	500	0	0	6	24	30	40	120	20	30	240	4	3	4	3	4	18
0	1	1	0	0	2	1200	0	1	4	32	30	120	30	20	40	240	3	4	3	4	3	17
0	1	1	0	0	1	700	#NULL!	1	3	34	20	30	40	20	15	125	3	4	5	4	5	21
0	1	1	0	1	1	1500	0	1	1	29	60	60	90	60	30	300	4	5	5	5	5	24
1	1	1	0	0	4	700	0	1	5	30	120	30	240	145	60	595	2	1	3	2	2	10
1	1	0	1	0	3	3000	1	1	10	52	30	30	40	30	20	150	2	3	3	4	4	16
0	1	1	0	0	2	1500	0	1	6	41	30	40	80	30	40	220	3	2	3	2	3	13
1	1	1	0	0	2	1000	0	1	8	30	90	45	100	15	10	260	3	4	2	3	2	14
0	1	1	0	0	2	1000	1	#NULL!	7	49	30	15	20	10	20	95	2	3	4	3	4	16
0	1	1	0	0	1	700	0	0	3	27	30	19	20	15	10	94	2	3	4	3	4	16
1	1	1	0	0	2	2000	0	1	5	31	50	60	20	15	10	155	4	5	2	4	3	18
1	1	1	#NULL!	0	1	700	0	0	3	28	20	15	20	15	20	90	4	3	4	3	4	18
0	1	#NULL!	0	0	1	700	0	1	3	36	15	20	10	40	10	95	3	2	3	4	3	15
1	1	1	0	0	2	#NULL!	1	1	11	48	20	30	45	20	30	145	3	4	3	4	3	17
0	1	1	0	0	1	700	0	1	2	32	15	20	45	20	15	115	3	4	3	4	3	17
0	1	1	0	0	2	1200	1	1	15	52	30	80	45	30	20	205	4	3	4	3	4	18
1	1	#NULL!	0	#NULL!	1	700	0	1	3	31	15	20	30	40	15	120	3	4	3	4	2	16
0	1	1	0	0	2	1000	1	1	10	52	30	30	20	15	10	105	2	3	2	3	2	12
0	1	1	0	0	1	700	0	0	2	31	40	40	30	20	15	145	3	4	3	4	4	18
0	1	0	1	1	1	500	1	0	2	21	20	15	10	30	15	90	2	3	4	3	4	16
1	1	1	0	1	1	700	0	0	3	29	40	20	15	10	10	95	4	3	4	2	3	16
1	1	1	0	0	3	2000	0	1	9	41	20	30	40	15	20	125	4	3	4	4	4	19
1	1	1	0	0	1	700	0	1	2	29	30	15	16	30	15	106	2	3	4	3	4	16
1	1	1	0	0	2	1500	0	1	7	36	20	30	40	25	19	134	4	3	4	3	4	18
1	1	1	1	1	1	400	0	0	5	18	30	30	40	30	30	160	3	4	3	4	3	17
1	1	1	1	0	2	500	0	1	5	29	30	150	40	40	30	290	2	3	2	3	3	13
0	0	1	0	0	2	#NULL!	1	1	4	49	30	30	40	90	15	205	2	3	2	3	4	14
1	1	1	0	0	2	#NULL!	0	1	3	29	19	19	45	15	20	118	2	3	4	3	4	16
1	1	1	0	0	2	#NULL!	0	#NULL!	8	38	30	80	40	15	15	180	3	4	3	3	4	17
1	1	1	0	0	1	700	0	1	3	40	60	60	90	90	15	315	3	4	3	4	4	18
1	1	1	0	1	1	559	0	1	1	24	#NULL!	#NULL!	#NULL!	#NULL!	20	20	3	4	3	1	1	12
0	1	1	0	1	1	#NULL!	0	#NULL!	1	21	10	5	15	15	15	60	4	3	3	4	3	17
0	1	#NULL!	0	1	1	500	0	1	1	21	30	30	30	15	20	125	2	3	2	3	4	14
1	1	1	0	0	1	700	0	1	3	33	30	40	30	20	15	135	4	4	4	4	3	19
0	1	1	0	0	1	700	0	0	3	35	90	100	30	90	15	325	2	3	2	3	2	12
0	1	0	1	0	2	1200	0	1	8	35	7	7	90	90	15	209	4	4	3	4	3	18
0	1	0	1	0	2	1000	0	0	8	34	45	45	30	15	10	145	2	3	3	4	5	17
0	1	0	1	0	1	800	0	1	3	36	40	40	#NULL!	15	20	115	2	3	4	2	3	14
1	1	1	0	0	3	2000	1	1	8	45	30	30	30	15	10	115	3	4	2	3	4	16
1	0	1	0	0	3	3000	1	1	15	52	40	30	15	10	10	105	2	3	2	3	2	12
1	1	1	0	0	1	900	0	0	1	27	30	10	20	60	30	150	4	5	5	5	5	24
0	1	1	0	0	1	700	0	0	3	32	120	120	30	20	15	305	2	3	2	3	2	12
0	1	1	0	1	1	500	0	0	1	23	60	60	150	60	#NULL!	330	3	3	3	4	4	17
1	1	1	0	1	1	700	0	1	2	35	30	60	60	180	30	360	2	1	4	1	1	9
1	1	1	0	0	3	2000	0	0	10	42	30	30	45	180	30	315	2	2	2	3	3	12
0	1	1	0	0	1	700	0	1	2	32	30	30	20	10	10	100	2	3	4	3	4	16
0	1	1	0	0	2	2000	0	1	11	47	30	30	20	15	10	105	3	4	2	3	3	15
1	#NULL!	1	0	0	1	700	0	1	3	34	40	30	20	15	10	115	3	4	3	4	3	17
1	1	1	0	0	1	700	0	1	2	31	50	70	40	30	20	210	2	3	3	4	3	15
0	1	1	0	0	2	2000	0	1	#NULL!	34	40	40	20	30	10	140	3	2	3	2	3	13
1	1	1	0	0	1	700	0	1	3	34	30	40	20	15	10	115	2	3	4	3	2	14
0	1	1	0	0	1	700	0	0	3	27	19	19	30	15	15	98	2	3	4	3	4	16
0	1	0	1	1	1	300	0	0	2	19	10	10	20	15	10	65	2	2	3	2	3	12
0	0	1	0	0	3	3000	1	1	20	52	45	45	30	15	10	145	2	3	2	3	3	13
0	1	0	1	0	3	2500	0	1	8	37	150	180	15	60	15	420	3	4	3	3	4	17
0	1	1	0	0	1	1000	0	1	#NULL!	36	30	30	20	20	20	120	2	3	2	3	3	13
1	1	1	0	0	1	1000	0	1	5	34	40	40	30	20	15	145	3	4	5	3	4	19
1	1	1	0	0	2	1800	0	1	3	26	30	40	30	15	10	125	2	3	2	3	3	13
1	1	1	0	0	1	700	0	1	2	31	30	15	20	20	15	100	1	2	3	2	3	11
1	1	1	0	0	2	1000	0	1	6	28	90	40	30	20	15	195	2	3	4	3	3	15
0	1	1	0	0	3	2000	1	1	15	50	90	30	15	100	30	265	2	3	4	3	4	16
0	1	1	0	0	2	2000	1	1	10	51	30	20	15	20	20	105	2	3	4	5	3	17
1	1	1	0	0	1	700	0	1	2	29	90	90	30	40	10	260	2	3	4	3	3	15
0	#NULL!	1	0	#NULL!	2	2000	0	1	10	35	30	20	30	15	20	115	2	3	4	4	3	16
0	1	0	1	0	3	3000	0	1	8	35	40	40	30	20	10	140	2	3	3	2	3	13
1	1	1	0	0	2	1800	0	0	5	27	135	135	40	30	15	355	4	3	4	3	4	18
0	1	1	0	0	1	700	0	1	3	33	150	160	90	20	15	435	2	3	4	3	4	16
1	1	1	0	0	2	2000	0	1	3	31	40	40	15	10	10	115	2	3	2	3	2	12
1	1	1	0	0	2	2000	#NULL!	1	5	31	15	20	10	40	10	95	2	3	2	3	3	13
0	1	1	0	0	1	850	1	1	2	46	30	20	15	10	5	80	3	4	3	4	3	17
0	1	1	0	0	2	2000	0	0	6	37	20	15	10	20	15	80	2	3	4	2	3	14
1	1	1	0	0	3	3500	1	1	22	51	30	20	15	10	10	85	2	3	3	4	4	16
0	1	1	0	0	3	#NULL!	1	1	15	41	40	30	15	15	10	110	2	3	2	3	2	12
#NULL!	1	1	0	0	1	700	0	1	3	33	20	20	15	10	10	75	3	2	3	2	3	13
0	1	1	0	0	1	700	0	0	2	28	40	40	40	20	30	170	2	3	2	3	3	13
0	1	1	0	0	2	2000	0	0	2	27	18	20	18	48	10	114	3	2	3	2	3	13
0	1	1	0	0	2	1000	1	1	5	45	20	15	30	40	15	120	3	4	2	3	3	15
0	1	1	0	0	2	#NULL!	0	1	7	32	30	20	15	10	20	95	2	3	3	4	2	14
0	#NULL!	1	0	0	3	2000	0	1	5	38	15	15	15	15	15	75	2	3	2	3	2	12
0	1	1	0	0	2	1500	0	1	8	38	10	10	40	15	#NULL!	75	3	4	3	4	4	18
1	1	1	0	0	2	2000	0	1	10	40	40	40	30	20	10	140	2	3	4	3	3	15
0	#NULL!	1	0	0	1	700	0	0	2	25	40	30	90	60	46	266	3	4	2	3	4	16
0	1	1	0	0	2	1500	0	0	#NULL!	42	10	12	40	90	30	182	4	5	2	3	4	18
1	1	1	0	1	1	830	0	0	1	25	30	30	15	15	20	110	1	1	5	5	5	17
1	1	1	0	1	1	900	0	0	#NULL!	20	30	30	45	30	30	165	3	4	4	3	4	18
1	1	1	0	1	1	559	0	0	1	25	15	15	5	5	25	65	1	1	3	1	2	8
1	1	1	0	1	1	830	0	1	1	27	30	30	30	30	15	135	1	1	4	4	4	14
1	1	1	0	0	2	1730	0	0	3	27	30	30	60	120	20	260	3	2	1	4	4	14
1	1	1	0	0	3	2000	0	1	5	31	180	240	60	180	180	840	2	2	2	2	2	10
1	1	1	0	1	1	500	0	0	1	37	30	20	0	0	20	70	4	3	4	4	5	20
0	1	0	1	1	1	500	0	1	8	35	30	40	30	30	30	160	4	3	2	4	3	16
0	1	1	0	0	2	1800	1	1	15	49	30	20	40	20	15	125	4	3	4	5	3	19
0	1	1	0	0	2	2000	0	1	3	35	20	40	150	30	15	255	2	3	4	3	4	16
1	#NULL!	1	0	1	1	400	0	0	1	20	30	15	40	30	20	135	2	3	2	3	3	13
1	1	1	0	0	1	2000	0	1	2	22	60	60	60	120	120	420	2	2	2	1	5	12
0	1	1	0	1	1	300	0	0	1	26	15	15	40	20	15	105	4	2	3	4	2	15
1	1	1	0	0	1	700	0	0	3	26	20	35	25	16	60	156	4	3	4	3	3	17
0	1	1	0	0	1	700	0	0	3	26	19	15	30	19	30	113	3	4	4	5	4	20
1	#NULL!	1	0	0	3	2500	0	#NULL!	4	30	20	15	30	15	10	90	3	4	3	4	3	17
1	1	1	0	0	3	2500	0	1	10	46	30	20	30	40	15	135	2	3	4	4	3	16
1	1	0	1	0	1	500	0	0	6	24	30	40	120	20	30	240	4	3	4	3	4	18
0	1	1	0	0	2	1200	0	1	4	32	30	120	30	20	40	240	3	4	3	4	3	17
0	1	1	0	0	1	700	#NULL!	1	3	34	20	30	40	20	15	125	3	4	5	4	5	21
0	1	1	0	1	1	1500	0	1	1	29	60	60	90	60	30	300	4	5	5	5	5	24
1	1	1	0	0	4	700	0	1	5	30	120	30	240	145	60	595	2	1	3	2	2	10
1	1	0	1	0	3	3000	1	1	10	52	30	30	40	30	20	150	2	3	3	4	4	16
0	1	1	0	0	2	1500	0	1	6	41	30	40	80	30	40	220	3	2	3	2	3	13
1	1	1	0	0	2	1000	0	1	8	30	90	45	100	15	10	260	3	4	2	3	2	14
0	1	1	0	0	2	1000	1	#NULL!	7	49	30	15	20	10	20	95	2	3	4	3	4	16
0	1	1	0	0	1	700	0	0	3	27	30	19	20	15	10	94	2	3	4	3	4	16
1	1	1	0	0	2	2000	0	1	5	31	50	60	20	15	10	155	4	5	2	4	3	18
1	1	1	#NULL!	0	1	700	0	0	3	28	20	15	20	15	20	90	4	3	4	3	4	18
0	1	#NULL!	0	0	1	700	0	1	3	36	15	20	10	40	10	95	3	2	3	4	3	15
1	1	1	0	0	2	#NULL!	1	1	11	48	20	30	45	20	30	145	3	4	3	4	3	17
0	1	1	0	0	1	700	0	1	2	32	15	20	45	20	15	115	3	4	3	4	3	17
0	1	1	0	0	2	1200	1	1	15	52	30	80	45	30	20	205	4	3	4	3	4	18
1	1	#NULL!	0	#NULL!	1	700	0	1	3	31	15	20	30	40	15	120	3	4	3	4	2	16
0	1	1	0	0	2	1000	1	1	10	52	30	30	20	15	10	105	2	3	2	3	2	12
0	1	1	0	0	1	700	0	0	2	31	40	40	30	20	15	145	3	4	3	4	4	18
0	1	0	1	1	1	500	1	0	2	21	20	15	10	30	15	90	2	3	4	3	4	16
1	1	1	0	1	1	700	0	0	3	29	40	20	15	10	10	95	4	3	4	2	3	16
1	1	1	0	0	3	2000	0	1	9	41	20	30	40	15	20	125	4	3	4	4	4	19
1	1	1	0	0	1	700	0	1	2	29	30	15	16	30	15	106	2	3	4	3	4	16
1	1	1	0	0	2	1500	0	1	7	36	20	30	40	25	19	134	4	3	4	3	4	18
1	1	1	1	1	1	400	0	0	5	18	30	30	40	30	30	160	3	4	3	4	3	17
1	1	1	1	0	2	500	0	1	5	29	30	150	40	40	30	290	2	3	2	3	3	13
0	0	1	0	0	2	#NULL!	1	1	4	49	30	30	40	90	15	205	2	3	2	3	4	14
1	1	1	0	0	2	#NULL!	0	1	3	29	19	19	45	15	20	118	2	3	4	3	4	16
1	1	1	0	0	2	#NULL!	0	#NULL!	8	38	30	80	40	15	15	180	3	4	3	3	4	17
1	1	1	0	0	1	700	0	1	3	40	60	60	90	90	15	315	3	4	3	4	4	18
1	1	1	0	1	1	559	0	1	1	24	#NULL!	#NULL!	#NULL!	#NULL!	20	20	3	4	3	1	1	12
0	1	1	0	1	1	#NULL!	0	#NULL!	1	21	10	5	15	15	15	60	4	3	3	4	3	17
0	1	#NULL!	0	1	1	500	0	1	1	21	30	30	30	15	20	125	2	3	2	3	4	14
1	1	1	0	0	1	700	0	1	3	33	30	40	30	20	15	135	4	4	4	4	3	19
0	1	1	0	0	1	700	0	0	3	35	90	100	30	90	15	325	2	3	2	3	2	12
0	1	0	1	0	2	1200	0	1	8	35	7	7	90	90	15	209	4	4	3	4	3	18
0	1	0	1	0	2	1000	0	0	8	34	45	45	30	15	10	145	2	3	3	4	5	17
0	1	0	1	0	1	800	0	1	3	36	40	40	#NULL!	15	20	115	2	3	4	2	3	14
1	1	1	0	0	3	2000	1	1	8	45	30	30	30	15	10	115	3	4	2	3	4	16
1	0	1	0	0	3	3000	1	1	15	52	40	30	15	10	10	105	2	3	2	3	2	12
1	1	1	0	0	1	900	0	0	1	27	30	10	20	60	30	150	4	5	5	5	5	24
0	1	1	0	0	1	700	0	0	3	32	120	120	30	20	15	305	2	3	2	3	2	12
0	1	1	0	1	1	500	0	0	1	23	60	60	150	60	#NULL!	330	3	3	3	4	4	17
1	1	1	0	1	1	700	0	1	2	35	30	60	60	180	30	360	2	1	4	1	1	9
1	1	1	0	0	3	2000	0	0	10	42	30	30	45	180	30	315	2	2	2	3	3	12
0	1	1	0	0	1	700	0	1	2	32	30	30	20	10	10	100	2	3	4	3	4	16
0	1	1	0	0	2	2000	0	1	11	47	30	30	20	15	10	105	3	4	2	3	3	15
1	#NULL!	1	0	0	1	700	0	1	3	34	40	30	20	15	10	115	3	4	3	4	3	17
1	1	1	0	0	1	700	0	1	2	31	50	70	40	30	20	210	2	3	3	4	3	15
0	1	1	0	0	2	2000	0	1	#NULL!	34	40	40	20	30	10	140	3	2	3	2	3	13
1	1	1	0	0	1	700	0	1	3	34	30	40	20	15	10	115	2	3	4	3	2	14
0	1	1	0	0	1	700	0	0	3	27	19	19	30	15	15	98	2	3	4	3	4	16
0	1	0	1	1	1	300	0	0	2	19	10	10	20	15	10	65	2	2	3	2	3	12
0	0	1	0	0	3	3000	1	1	20	52	45	45	30	15	10	145	2	3	2	3	3	13
0	1	0	1	0	3	2500	0	1	8	37	150	180	15	60	15	420	3	4	3	3	4	17
0	1	1	0	0	1	1000	0	1	#NULL!	36	30	30	20	20	20	120	2	3	2	3	3	13
1	1	1	0	0	1	1000	0	1	5	34	40	40	30	20	15	145	3	4	5	3	4	19
1	1	1	0	0	2	1800	0	1	3	26	30	40	30	15	10	125	2	3	2	3	3	13
1	1	1	0	0	1	700	0	1	2	31	30	15	20	20	15	100	1	2	3	2	3	11
1	1	1	0	0	2	1000	0	1	6	28	90	40	30	20	15	195	2	3	4	3	3	15
0	1	1	0	0	3	2000	1	1	15	50	90	30	15	100	30	265	2	3	4	3	4	16
0	1	1	0	0	2	2000	1	1	10	51	30	20	15	20	20	105	2	3	4	5	3	17
1	1	1	0	0	1	700	0	1	2	29	90	90	30	40	10	260	2	3	4	3	3	15
0	#NULL!	1	0	#NULL!	2	2000	0	1	10	35	30	20	30	15	20	115	2	3	4	4	3	16
0	1	0	1	0	3	3000	0	1	8	35	40	40	30	20	10	140	2	3	3	2	3	13
1	1	1	0	0	2	1800	0	0	5	27	135	135	40	30	15	355	4	3	4	3	4	18
0	1	1	0	0	1	700	0	1	3	33	150	160	90	20	15	435	2	3	4	3	4	16
1	1	1	0	0	2	2000	0	1	3	31	40	40	15	10	10	115	2	3	2	3	2	12
1	1	1	0	0	2	2000	#NULL!	1	5	31	15	20	10	40	10	95	2	3	2	3	3	13
0	1	1	0	0	1	850	1	1	2	46	30	20	15	10	5	80	3	4	3	4	3	17
0	1	1	0	0	2	2000	0	0	6	37	20	15	10	20	15	80	2	3	4	2	3	14
1	1	1	0	0	3	3500	1	1	22	51	30	20	15	10	10	85	2	3	3	4	4	16
0	1	1	0	0	3	#NULL!	1	1	15	41	40	30	15	15	10	110	2	3	2	3	2	12
#NULL!	1	1	0	0	1	700	0	1	3	33	20	20	15	10	10	75	3	2	3	2	3	13
0	1	1	0	0	1	700	0	0	2	28	40	40	40	20	30	170	2	3	2	3	3	13
0	1	1	0	0	2	2000	0	0	2	27	18	20	18	48	10	114	3	2	3	2	3	13
0	1	1	0	0	2	1000	1	1	5	45	20	15	30	40	15	120	3	4	2	3	3	15
0	1	1	0	0	2	#NULL!	0	1	7	32	30	20	15	10	20	95	2	3	3	4	2	14
0	#NULL!	1	0	0	3	2000	0	1	5	38	15	15	15	15	15	75	2	3	2	3	2	12
0	1	1	0	0	2	1500	0	1	8	38	10	10	40	15	#NULL!	75	3	4	3	4	4	18
1	1	1	0	0	2	2000	0	1	10	40	40	40	30	20	10	140	2	3	4	3	3	15
0	#NULL!	1	0	0	1	700	0	0	2	25	40	30	90	60	46	266	3	4	2	3	4	16
0	1	1	0	0	2	1500	0	0	#NULL!	42	10	12	40	90	30	182	4	5	2	3	4	18
1	1	1	0	1	1	830	0	0	1	25	30	30	15	15	20	110	1	1	5	5	5	17
1	1	1	0	1	1	900	0	0	#NULL!	20	30	30	45	30	30	165	3	4	4	3	4	18
1	1	1	0	1	1	559	0	0	1	25	15	15	5	5	25	65	1	1	3	1	2	8
1	1	1	0	1	1	830	0	1	1	27	30	30	30	30	15	135	1	1	4	4	4	14
1	1	1	0	0	2	1730	0	0	3	27	30	30	60	120	20	260	3	2	1	4	4	14
1	1	1	0	0	3	2000	0	1	5	31	180	240	60	180	180	840	2	2	2	2	2	10
1	1	1	0	1	1	500	0	0	1	37	30	20	0	0	20	70	4	3	4	4	5	20
0	1	0	1	1	1	500	0	1	8	35	30	40	30	30	30	160	4	3	2	4	3	16
0	1	1	0	0	2	1800	1	1	15	49	30	20	40	20	15	125	4	3	4	5	3	19
0	1	1	0	0	2	2000	0	1	3	35	20	40	150	30	15	255	2	3	4	3	4	16
1	#NULL!	1	0	1	1	400	0	0	1	20	30	15	40	30	20	135	2	3	2	3	3	13
1	1	1	0	0	1	2000	0	1	2	22	60	60	60	120	120	420	2	2	2	1	5	12
0	1	1	0	1	1	300	0	0	1	26	15	15	40	20	15	105	4	2	3	4	2	15
1	1	1	0	0	1	700	0	0	3	26	20	35	25	16	60	156	4	3	4	3	3	17
0	1	1	0	0	1	700	0	0	3	26	19	15	30	19	30	113	3	4	4	5	4	20
1	#NULL!	1	0	0	3	2500	0	#NULL!	4	30	20	15	30	15	10	90	3	4	3	4	3	17
1	1	1	0	0	3	2500	0	1	10	46	30	20	30	40	15	135	2	3	4	4	3	16
1	1	0	1	0	1	500	0	0	6	24	30	40	120	20	30	240	4	3	4	3	4	18
0	1	1	0	0	2	1200	0	1	4	32	30	120	30	20	40	240	3	4	3	4	3	17
0	1	1	0	0	1	700	#NULL!	1	3	34	20	30	40	20	15	125	3	4	5	4	5	21
0	1	1	0	1	1	1500	0	1	1	29	60	60	90	60	30	300	4	5	5	5	5	24
1	1	1	0	0	4	700	0	1	5	30	120	30	240	145	60	595	2	1	3	2	2	10
1	1	0	1	0	3	3000	1	1	10	52	30	30	40	30	20	150	2	3	3	4	4	16
0	1	1	0	0	2	1500	0	1	6	41	30	40	80	30	40	220	3	2	3	2	3	13
1	1	1	0	0	2	1000	0	1	8	30	90	45	100	15	10	260	3	4	2	3	2	14
0	1	1	0	0	2	1000	1	#NULL!	7	49	30	15	20	10	20	95	2	3	4	3	4	16
0	1	1	0	0	1	700	0	0	3	27	30	19	20	15	10	94	2	3	4	3	4	16
1	1	1	0	0	2	2000	0	1	5	31	50	60	20	15	10	155	4	5	2	4	3	18
1	1	1	#NULL!	0	1	700	0	0	3	28	20	15	20	15	20	90	4	3	4	3	4	18
0	1	#NULL!	0	0	1	700	0	1	3	36	15	20	10	40	10	95	3	2	3	4	3	15
1	1	1	0	0	2	#NULL!	1	1	11	48	20	30	45	20	30	145	3	4	3	4	3	17
0	1	1	0	0	1	700	0	1	2	32	15	20	45	20	15	115	3	4	3	4	3	17
0	1	1	0	0	2	1200	1	1	15	52	30	80	45	30	20	205	4	3	4	3	4	18
1	1	#NULL!	0	#NULL!	1	700	0	1	3	31	15	20	30	40	15	120	3	4	3	4	2	16
0	1	1	0	0	2	1000	1	1	10	52	30	30	20	15	10	105	2	3	2	3	2	12
0	1	1	0	0	1	700	0	0	2	31	40	40	30	20	15	145	3	4	3	4	4	18
0	1	0	1	1	1	500	1	0	2	21	20	15	10	30	15	90	2	3	4	3	4	16
1	1	1	0	1	1	700	0	0	3	29	40	20	15	10	10	95	4	3	4	2	3	16
1	1	1	0	0	3	2000	0	1	9	41	20	30	40	15	20	125	4	3	4	4	4	19
1	1	1	0	0	1	700	0	1	2	29	30	15	16	30	15	106	2	3	4	3	4	16
1	1	1	0	0	2	1500	0	1	7	36	20	30	40	25	19	134	4	3	4	3	4	18
1	1	1	1	1	1	400	0	0	5	18	30	30	40	30	30	160	3	4	3	4	3	17
1	1	1	1	0	2	500	0	1	5	29	30	150	40	40	30	290	2	3	2	3	3	13
0	0	1	0	0	2	#NULL!	1	1	4	49	30	30	40	90	15	205	2	3	2	3	4	14
1	1	1	0	0	2	#NULL!	0	1	3	29	19	19	45	15	20	118	2	3	4	3	4	16
1	1	1	0	0	2	#NULL!	0	#NULL!	8	38	30	80	40	15	15	180	3	4	3	3	4	17
1	1	1	0	0	1	700	0	1	3	40	60	60	90	90	15	315	3	4	3	4	4	18
1	1	1	0	1	1	559	0	1	1	24	#NULL!	#NULL!	#NULL!	#NULL!	20	20	3	4	3	1	1	12
0	1	1	0	1	1	#NULL!	0	#NULL!	1	21	10	5	15	15	15	60	4	3	3	4	3	17
0	1	#NULL!	0	1	1	500	0	1	1	21	30	30	30	15	20	125	2	3	2	3	4	14
1	1	1	0	0	1	700	0	1	3	33	30	40	30	20	15	135	4	4	4	4	3	19
0	1	1	0	0	1	700	0	0	3	35	90	100	30	90	15	325	2	3	2	3	2	12
0	1	0	1	0	2	1200	0	1	8	35	7	7	90	90	15	209	4	4	3	4	3	18
0	1	0	1	0	2	1000	0	0	8	34	45	45	30	15	10	145	2	3	3	4	5	17
0	1	0	1	0	1	800	0	1	3	36	40	40	#NULL!	15	20	115	2	3	4	2	3	14
1	1	1	0	0	3	2000	1	1	8	45	30	30	30	15	10	115	3	4	2	3	4	16
1	0	1	0	0	3	3000	1	1	15	52	40	30	15	10	10	105	2	3	2	3	2	12
1	1	1	0	0	1	900	0	0	1	27	30	10	20	60	30	150	4	5	5	5	5	24
0	1	1	0	0	1	700	0	0	3	32	120	120	30	20	15	305	2	3	2	3	2	12
0	1	1	0	1	1	500	0	0	1	23	60	60	150	60	#NULL!	330	3	3	3	4	4	17
1	1	1	0	1	1	700	0	1	2	35	30	60	60	180	30	360	2	1	4	1	1	9
1	1	1	0	0	3	2000	0	0	10	42	30	30	45	180	30	315	2	2	2	3	3	12
0	1	1	0	0	1	700	0	1	2	32	30	30	20	10	10	100	2	3	4	3	4	16
0	1	1	0	0	2	2000	0	1	11	47	30	30	20	15	10	105	3	4	2	3	3	15
1	#NULL!	1	0	0	1	700	0	1	3	34	40	30	20	15	10	115	3	4	3	4	3	17
1	1	1	0	0	1	700	0	1	2	31	50	70	40	30	20	210	2	3	3	4	3	15
0	1	1	0	0	2	2000	0	1	#NULL!	34	40	40	20	30	10	140	3	2	3	2	3	13
1	1	1	0	0	1	700	0	1	3	34	30	40	20	15	10	115	2	3	4	3	2	14
0	1	1	0	0	1	700	0	0	3	27	19	19	30	15	15	98	2	3	4	3	4	16
0	1	0	1	1	1	300	0	0	2	19	10	10	20	15	10	65	2	2	3	2	3	12
0	0	1	0	0	3	3000	1	1	20	52	45	45	30	15	10	145	2	3	2	3	3	13
0	1	0	1	0	3	2500	0	1	8	37	150	180	15	60	15	420	3	4	3	3	4	17
0	1	1	0	0	1	1000	0	1	#NULL!	36	30	30	20	20	20	120	2	3	2	3	3	13
1	1	1	0	0	1	1000	0	1	5	34	40	40	30	20	15	145	3	4	5	3	4	19
1	1	1	0	0	2	1800	0	1	3	26	30	40	30	15	10	125	2	3	2	3	3	13
1	1	1	0	0	1	700	0	1	2	31	30	15	20	20	15	100	1	2	3	2	3	11
1	1	1	0	0	2	1000	0	1	6	28	90	40	30	20	15	195	2	3	4	3	3	15
0	1	1	0	0	3	2000	1	1	15	50	90	30	15	100	30	265	2	3	4	3	4	16
0	1	1	0	0	2	2000	1	1	10	51	30	20	15	20	20	105	2	3	4	5	3	17
1	1	1	0	0	1	700	0	1	2	29	90	90	30	40	10	260	2	3	4	3	3	15
0	#NULL!	1	0	#NULL!	2	2000	0	1	10	35	30	20	30	15	20	115	2	3	4	4	3	16
0	1	0	1	0	3	3000	0	1	8	35	40	40	30	20	10	140	2	3	3	2	3	13
1	1	1	0	0	2	1800	0	0	5	27	135	135	40	30	15	355	4	3	4	3	4	18
0	1	1	0	0	1	700	0	1	3	33	150	160	90	20	15	435	2	3	4	3	4	16
1	1	1	0	0	2	2000	0	1	3	31	40	40	15	10	10	115	2	3	2	3	2	12
1	1	1	0	0	2	2000	#NULL!	1	5	31	15	20	10	40	10	95	2	3	2	3	3	13
0	1	1	0	0	1	850	1	1	2	46	30	20	15	10	5	80	3	4	3	4	3	17
0	1	1	0	0	2	2000	0	0	6	37	20	15	10	20	15	80	2	3	4	2	3	14
1	1	1	0	0	3	3500	1	1	22	51	30	20	15	10	10	85	2	3	3	4	4	16
0	1	1	0	0	3	#NULL!	1	1	15	41	40	30	15	15	10	110	2	3	2	3	2	12
#NULL!	1	1	0	0	1	700	0	1	3	33	20	20	15	10	10	75	3	2	3	2	3	13
0	1	1	0	0	1	700	0	0	2	28	40	40	40	20	30	170	2	3	2	3	3	13
0	1	1	0	0	2	2000	0	0	2	27	18	20	18	48	10	114	3	2	3	2	3	13
0	1	1	0	0	2	1000	1	1	5	45	20	15	30	40	15	120	3	4	2	3	3	15
0	1	1	0	0	2	#NULL!	0	1	7	32	30	20	15	10	20	95	2	3	3	4	2	14
0	#NULL!	1	0	0	3	2000	0	1	5	38	15	15	15	15	15	75	2	3	2	3	2	12
0	1	1	0	0	2	1500	0	1	8	38	10	10	40	15	#NULL!	75	3	4	3	4	4	18
1	1	1	0	0	2	2000	0	1	10	40	40	40	30	20	10	140	2	3	4	3	3	15
0	#NULL!	1	0	0	1	700	0	0	2	25	40	30	90	60	46	266	3	4	2	3	4	16
0	1	1	0	0	2	1500	0	0	#NULL!	42	10	12	40	90	30	182	4	5	2	3	4	18
1	1	1	0	1	1	830	0	0	1	25	30	30	15	15	20	110	1	1	5	5	5	17
1	1	1	0	1	1	900	0	0	#NULL!	20	30	30	45	30	30	165	3	4	4	3	4	18
1	1	1	0	1	1	559	0	0	1	25	15	15	5	5	25	65	1	1	3	1	2	8
1	1	1	0	1	1	830	0	1	1	27	30	30	30	30	15	135	1	1	4	4	4	14
1	1	1	0	0	2	1730	0	0	3	27	30	30	60	120	20	260	3	2	1	4	4	14
1	1	1	0	0	3	2000	0	1	5	31	180	240	60	180	180	840	2	2	2	2	2	10
1	1	1	0	1	1	500	0	0	1	37	30	20	0	0	20	70	4	3	4	4	5	20
0	1	0	1	1	1	500	0	1	8	35	30	40	30	30	30	160	4	3	2	4	3	16
0	1	1	0	0	2	1800	1	1	15	49	30	20	40	20	15	125	4	3	4	5	3	19
0	1	1	0	0	2	2000	0	1	3	35	20	40	150	30	15	255	2	3	4	3	4	16
1	#NULL!	1	0	1	1	400	0	0	1	20	30	15	40	30	20	135	2	3	2	3	3	13
1	1	1	0	0	1	2000	0	1	2	22	60	60	60	120	120	420	2	2	2	1	5	12
0	1	1	0	1	1	300	0	0	1	26	15	15	40	20	15	105	4	2	3	4	2	15
1	1	1	0	0	1	700	0	0	3	26	20	35	25	16	60	156	4	3	4	3	3	17
0	1	1	0	0	1	700	0	0	3	26	19	15	30	19	30	113	3	4	4	5	4	20
1	#NULL!	1	0	0	3	2500	0	#NULL!	4	30	20	15	30	15	10	90	3	4	3	4	3	17
1	1	1	0	0	3	2500	0	1	10	46	30	20	30	40	15	135	2	3	4	4	3	16
1	1	0	1	0	1	500	0	0	6	24	30	40	120	20	30	240	4	3	4	3	4	18
0	1	1	0	0	2	1200	0	1	4	32	30	120	30	20	40	240	3	4	3	4	3	17
0	1	1	0	0	1	700	#NULL!	1	3	34	20	30	40	20	15	125	3	4	5	4	5	21
0	1	1	0	1	1	1500	0	1	1	29	60	60	90	60	30	300	4	5	5	5	5	24
1	1	1	0	0	4	700	0	1	5	30	120	30	240	145	60	595	2	1	3	2	2	10
1	1	0	1	0	3	3000	1	1	10	52	30	30	40	30	20	150	2	3	3	4	4	16
0	1	1	0	0	2	1500	0	1	6	41	30	40	80	30	40	220	3	2	3	2	3	13
1	1	1	0	0	2	1000	0	1	8	30	90	45	100	15	10	260	3	4	2	3	2	14
0	1	1	0	0	2	1000	1	#NULL!	7	49	30	15	20	10	20	95	2	3	4	3	4	16
0	1	1	0	0	1	700	0	0	3	27	30	19	20	15	10	94	2	3	4	3	4	16
1	1	1	0	0	2	2000	0	1	5	31	50	60	20	15	10	155	4	5	2	4	3	18
1	1	1	#NULL!	0	1	700	0	0	3	28	20	15	20	15	20	90	4	3	4	3	4	18
0	1	#NULL!	0	0	1	700	0	1	3	36	15	20	10	40	10	95	3	2	3	4	3	15
1	1	1	0	0	2	#NULL!	1	1	11	48	20	30	45	20	30	145	3	4	3	4	3	17
0	1	1	0	0	1	700	0	1	2	32	15	20	45	20	15	115	3	4	3	4	3	17
0	1	1	0	0	2	1200	1	1	15	52	30	80	45	30	20	205	4	3	4	3	4	18
1	1	#NULL!	0	#NULL!	1	700	0	1	3	31	15	20	30	40	15	120	3	4	3	4	2	16
0	1	1	0	0	2	1000	1	1	10	52	30	30	20	15	10	105	2	3	2	3	2	12
0	1	1	0	0	1	700	0	0	2	31	40	40	30	20	15	145	3	4	3	4	4	18
0	1	0	1	1	1	500	1	0	2	21	20	15	10	30	15	90	2	3	4	3	4	16
1	1	1	0	1	1	700	0	0	3	29	40	20	15	10	10	95	4	3	4	2	3	16
1	1	1	0	0	3	2000	0	1	9	41	20	30	40	15	20	125	4	3	4	4	4	19
1	1	1	0	0	1	700	0	1	2	29	30	15	16	30	15	106	2	3	4	3	4	16
1	1	1	0	0	2	1500	0	1	7	36	20	30	40	25	19	134	4	3	4	3	4	18
1	1	1	1	1	1	400	0	0	5	18	30	30	40	30	30	160	3	4	3	4	3	17
1	1	1	1	0	2	500	0	1	5	29	30	150	40	40	30	290	2	3	2	3	3	13
0	0	1	0	0	2	#NULL!	1	1	4	49	30	30	40	90	15	205	2	3	2	3	4	14
1	1	1	0	0	2	#NULL!	0	1	3	29	19	19	45	15	20	118	2	3	4	3	4	16
1	1	1	0	0	2	#NULL!	0	#NULL!	8	38	30	80	40	15	15	180	3	4	3	3	4	17
1	1	1	0	0	1	700	0	1	3	40	60	60	90	90	15	315	3	4	3	4	4	18
1	1	1	0	1	1	559	0	1	1	24	#NULL!	#NULL!	#NULL!	#NULL!	20	20	3	4	3	1	1	12
0	1	1	0	1	1	#NULL!	0	#NULL!	1	21	10	5	15	15	15	60	4	3	3	4	3	17
0	1	#NULL!	0	1	1	500	0	1	1	21	30	30	30	15	20	125	2	3	2	3	4	14
1	1	1	0	0	1	700	0	1	3	33	30	40	30	20	15	135	4	4	4	4	3	19
0	1	1	0	0	1	700	0	0	3	35	90	100	30	90	15	325	2	3	2	3	2	12
0	1	0	1	0	2	1200	0	1	8	35	7	7	90	90	15	209	4	4	3	4	3	18
0	1	0	1	0	2	1000	0	0	8	34	45	45	30	15	10	145	2	3	3	4	5	17
0	1	0	1	0	1	800	0	1	3	36	40	40	#NULL!	15	20	115	2	3	4	2	3	14
1	1	1	0	0	3	2000	1	1	8	45	30	30	30	15	10	115	3	4	2	3	4	16
1	0	1	0	0	3	3000	1	1	15	52	40	30	15	10	10	105	2	3	2	3	2	12
1	1	1	0	0	1	900	0	0	1	27	30	10	20	60	30	150	4	5	5	5	5	24
0	1	1	0	0	1	700	0	0	3	32	120	120	30	20	15	305	2	3	2	3	2	12
0	1	1	0	1	1	500	0	0	1	23	60	60	150	60	#NULL!	330	3	3	3	4	4	17
1	1	1	0	1	1	700	0	1	2	35	30	60	60	180	30	360	2	1	4	1	1	9
1	1	1	0	0	3	2000	0	0	10	42	30	30	45	180	30	315	2	2	2	3	3	12
0	1	1	0	0	1	700	0	1	2	32	30	30	20	10	10	100	2	3	4	3	4	16
0	1	1	0	0	2	2000	0	1	11	47	30	30	20	15	10	105	3	4	2	3	3	15
1	#NULL!	1	0	0	1	700	0	1	3	34	40	30	20	15	10	115	3	4	3	4	3	17
1	1	1	0	0	1	700	0	1	2	31	50	70	40	30	20	210	2	3	3	4	3	15
0	1	1	0	0	2	2000	0	1	#NULL!	34	40	40	20	30	10	140	3	2	3	2	3	13
1	1	1	0	0	1	700	0	1	3	34	30	40	20	15	10	115	2	3	4	3	2	14
0	1	1	0	0	1	700	0	0	3	27	19	19	30	15	15	98	2	3	4	3	4	16
0	1	0	1	1	1	300	0	0	2	19	10	10	20	15	10	65	2	2	3	2	3	12
0	0	1	0	0	3	3000	1	1	20	52	45	45	30	15	10	145	2	3	2	3	3	13
0	1	0	1	0	3	2500	0	1	8	37	150	180	15	60	15	420	3	4	3	3	4	17
0	1	1	0	0	1	1000	0	1	#NULL!	36	30	30	20	20	20	120	2	3	2	3	3	13
1	1	1	0	0	1	1000	0	1	5	34	40	40	30	20	15	145	3	4	5	3	4	19
1	1	1	0	0	2	1800	0	1	3	26	30	40	30	15	10	125	2	3	2	3	3	13
1	1	1	0	0	1	700	0	1	2	31	30	15	20	20	15	100	1	2	3	2	3	11
1	1	1	0	0	2	1000	0	1	6	28	90	40	30	20	15	195	2	3	4	3	3	15
0	1	1	0	0	3	2000	1	1	15	50	90	30	15	100	30	265	2	3	4	3	4	16
0	1	1	0	0	2	2000	1	1	10	51	30	20	15	20	20	105	2	3	4	5	3	17
1	1	1	0	0	1	700	0	1	2	29	90	90	30	40	10	260	2	3	4	3	3	15
0	#NULL!	1	0	#NULL!	2	2000	0	1	10	35	30	20	30	15	20	115	2	3	4	4	3	16
0	1	0	1	0	3	3000	0	1	8	35	40	40	30	20	10	140	2	3	3	2	3	13
1	1	1	0	0	2	1800	0	0	5	27	135	135	40	30	15	355	4	3	4	3	4	18
0	1	1	0	0	1	700	0	1	3	33	150	160	90	20	15	435	2	3	4	3	4	16
1	1	1	0	0	2	2000	0	1	3	31	40	40	15	10	10	115	2	3	2	3	2	12
1	1	1	0	0	2	2000	#NULL!	1	5	31	15	20	10	40	10	95	2	3	2	3	3	13
0	1	1	0	0	1	850	1	1	2	46	30	20	15	10	5	80	3	4	3	4	3	17
0	1	1	0	0	2	2000	0	0	6	37	20	15	10	20	15	80	2	3	4	2	3	14
1	1	1	0	0	3	3500	1	1	22	51	30	20	15	10	10	85	2	3	3	4	4	16
0	1	1	0	0	3	#NULL!	1	1	15	41	40	30	15	15	10	110	2	3	2	3	2	12
#NULL!	1	1	0	0	1	700	0	1	3	33	20	20	15	10	10	75	3	2	3	2	3	13
0	1	1	0	0	1	700	0	0	2	28	40	40	40	20	30	170	2	3	2	3	3	13
0	1	1	0	0	2	2000	0	0	2	27	18	20	18	48	10	114	3	2	3	2	3	13
0	1	1	0	0	2	1000	1	1	5	45	20	15	30	40	15	120	3	4	2	3	3	15
0	1	1	0	0	2	#NULL!	0	1	7	32	30	20	15	10	20	95	2	3	3	4	2	14
0	#NULL!	1	0	0	3	2000	0	1	5	38	15	15	15	15	15	75	2	3	2	3	2	12
0	1	1	0	0	2	1500	0	1	8	38	10	10	40	15	#NULL!	75	3	4	3	4	4	18
1	1	1	0	0	2	2000	0	1	10	40	40	40	30	20	10	140	2	3	4	3	3	15
0	#NULL!	1	0	0	1	700	0	0	2	25	40	30	90	60	46	266	3	4	2	3	4	16
0	1	1	0	0	2	1500	0	0	#NULL!	42	10	12	40	90	30	182	4	5	2	3	4	18
1	1	1	0	1	1	830	0	0	1	25	30	30	15	15	20	110	1	1	5	5	5	17
1	1	1	0	1	1	900	0	0	#NULL!	20	30	30	45	30	30	165	3	4	4	3	4	18
1	1	1	0	1	1	559	0	0	1	25	15	15	5	5	25	65	1	1	3	1	2	8
1	1	1	0	1	1	830	0	1	1	27	30	30	30	30	15	135	1	1	4	4	4	14
1	1	1	0	0	2	1730	0	0	3	27	30	30	60	120	20	260	3	2	1	4	4	14
1	1	1	0	0	3	2000	0	1	5	31	180	240	60	180	180	840	2	2	2	2	2	10
1	1	1	0	1	1	500	0	0	1	37	30	20	0	0	20	70	4	3	4	4	5	20
0	1	0	1	1	1	500	0	1	8	35	30	40	30	30	30	160	4	3	2	4	3	16
0	1	1	0	0	2	1800	1	1	15	49	30	20	40	20	15	125	4	3	4	5	3	19
0	1	1	0	0	2	2000	0	1	3	35	20	40	150	30	15	255	2	3	4	3	4	16
1	#NULL!	1	0	1	1	400	0	0	1	20	30	15	40	30	20	135	2	3	2	3	3	13
1	1	1	0	0	1	2000	0	1	2	22	60	60	60	120	120	420	2	2	2	1	5	12
0	1	1	0	1	1	300	0	0	1	26	15	15	40	20	15	105	4	2	3	4	2	15
1	1	1	0	0	1	700	0	0	3	26	20	35	25	16	60	156	4	3	4	3	3	17
0	1	1	0	0	1	700	0	0	3	26	19	15	30	19	30	113	3	4	4	5	4	20
1	#NULL!	1	0	0	3	2500	0	#NULL!	4	30	20	15	30	15	10	90	3	4	3	4	3	17
1	1	1	0	0	3	2500	0	1	10	46	30	20	30	40	15	135	2	3	4	4	3	16
1	1	0	1	0	1	500	0	0	6	24	30	40	120	20	30	240	4	3	4	3	4	18
0	1	1	0	0	2	1200	0	1	4	32	30	120	30	20	40	240	3	4	3	4	3	17
0	1	1	0	0	1	700	#NULL!	1	3	34	20	30	40	20	15	125	3	4	5	4	5	21
0	1	1	0	1	1	1500	0	1	1	29	60	60	90	60	30	300	4	5	5	5	5	24
1	1	1	0	0	4	700	0	1	5	30	120	30	240	145	60	595	2	1	3	2	2	10
1	1	0	1	0	3	3000	1	1	10	52	30	30	40	30	20	150	2	3	3	4	4	16
0	1	1	0	0	2	1500	0	1	6	41	30	40	80	30	40	220	3	2	3	2	3	13
1	1	1	0	0	2	1000	0	1	8	30	90	45	100	15	10	260	3	4	2	3	2	14
0	1	1	0	0	2	1000	1	#NULL!	7	49	30	15	20	10	20	95	2	3	4	3	4	16
0	1	1	0	0	1	700	0	0	3	27	30	19	20	15	10	94	2	3	4	3	4	16
1	1	1	0	0	2	2000	0	1	5	31	50	60	20	15	10	155	4	5	2	4	3	18
1	1	1	#NULL!	0	1	700	0	0	3	28	20	15	20	15	20	90	4	3	4	3	4	18
0	1	#NULL!	0	0	1	700	0	1	3	36	15	20	10	40	10	95	3	2	3	4	3	15
1	1	1	0	0	2	#NULL!	1	1	11	48	20	30	45	20	30	145	3	4	3	4	3	17
0	1	1	0	0	1	700	0	1	2	32	15	20	45	20	15	115	3	4	3	4	3	17
0	1	1	0	0	2	1200	1	1	15	52	30	80	45	30	20	205	4	3	4	3	4	18
1	1	#NULL!	0	#NULL!	1	700	0	1	3	31	15	20	30	40	15	120	3	4	3	4	2	16
0	1	1	0	0	2	1000	1	1	10	52	30	30	20	15	10	105	2	3	2	3	2	12
0	1	1	0	0	1	700	0	0	2	31	40	40	30	20	15	145	3	4	3	4	4	18
0	1	0	1	1	1	500	1	0	2	21	20	15	10	30	15	90	2	3	4	3	4	16
1	1	1	0	1	1	700	0	0	3	29	40	20	15	10	10	95	4	3	4	2	3	16
1	1	1	0	0	3	2000	0	1	9	41	20	30	40	15	20	125	4	3	4	4	4	19
1	1	1	0	0	1	700	0	1	2	29	30	15	16	30	15	106	2	3	4	3	4	16
1	1	1	0	0	2	1500	0	1	7	36	20	30	40	25	19	134	4	3	4	3	4	18
1	1	1	1	1	1	400	0	0	5	18	30	30	40	30	30	160	3	4	3	4	3	17
1	1	1	1	0	2	500	0	1	5	29	30	150	40	40	30	290	2	3	2	3	3	13
0	0	1	0	0	2	#NULL!	1	1	4	49	30	30	40	90	15	205	2	3	2	3	4	14
1	1	1	0	0	2	#NULL!	0	1	3	29	19	19	45	15	20	118	2	3	4	3	4	16
1	1	1	0	0	2	#NULL!	0	#NULL!	8	38	30	80	40	15	15	180	3	4	3	3	4	17
1	1	1	0	0	1	700	0	1	3	40	60	60	90	90	15	315	3	4	3	4	4	18
1	1	1	0	1	1	559	0	1	1	24	#NULL!	#NULL!	#NULL!	#NULL!	20	20	3	4	3	1	1	12
0	1	1	0	1	1	#NULL!	0	#NULL!	1	21	10	5	15	15	15	60	4	3	3	4	3	17
0	1	#NULL!	0	1	1	500	0	1	1	21	30	30	30	15	20	125	2	3	2	3	4	14
1	1	1	0	0	1	700	0	1	3	33	30	40	30	20	15	135	4	4	4	4	3	19
0	1	1	0	0	1	700	0	0	3	35	90	100	30	90	15	325	2	3	2	3	2	12
0	1	0	1	0	2	1200	0	1	8	35	7	7	90	90	15	209	4	4	3	4	3	18
0	1	0	1	0	2	1000	0	0	8	34	45	45	30	15	10	145	2	3	3	4	5	17
0	1	0	1	0	1	800	0	1	3	36	40	40	#NULL!	15	20	115	2	3	4	2	3	14
1	1	1	0	0	3	2000	1	1	8	45	30	30	30	15	10	115	3	4	2	3	4	16
1	0	1	0	0	3	3000	1	1	15	52	40	30	15	10	10	105	2	3	2	3	2	12
1	1	1	0	0	1	900	0	0	1	27	30	10	20	60	30	150	4	5	5	5	5	24
0	1	1	0	0	1	700	0	0	3	32	120	120	30	20	15	305	2	3	2	3	2	12
0	1	1	0	1	1	500	0	0	1	23	60	60	150	60	#NULL!	330	3	3	3	4	4	17
1	1	1	0	1	1	700	0	1	2	35	30	60	60	180	30	360	2	1	4	1	1	9
1	1	1	0	0	3	2000	0	0	10	42	30	30	45	180	30	315	2	2	2	3	3	12
0	1	1	0	0	1	700	0	1	2	32	30	30	20	10	10	100	2	3	4	3	4	16
0	1	1	0	0	2	2000	0	1	11	47	30	30	20	15	10	105	3	4	2	3	3	15
1	#NULL!	1	0	0	1	700	0	1	3	34	40	30	20	15	10	115	3	4	3	4	3	17
1	1	1	0	0	1	700	0	1	2	31	50	70	40	30	20	210	2	3	3	4	3	15
0	1	1	0	0	2	2000	0	1	#NULL!	34	40	40	20	30	10	140	3	2	3	2	3	13
1	1	1	0	0	1	700	0	1	3	34	30	40	20	15	10	115	2	3	4	3	2	14
0	1	1	0	0	1	700	0	0	3	27	19	19	30	15	15	98	2	3	4	3	4	16
0	1	0	1	1	1	300	0	0	2	19	10	10	20	15	10	65	2	2	3	2	3	12
0	0	1	0	0	3	3000	1	1	20	52	45	45	30	15	10	145	2	3	2	3	3	13
0	1	0	1	0	3	2500	0	1	8	37	150	180	15	60	15	420	3	4	3	3	4	17
0	1	1	0	0	1	1000	0	1	#NULL!	36	30	30	20	20	20	120	2	3	2	3	3	13
1	1	1	0	0	1	1000	0	1	5	34	40	40	30	20	15	145	3	4	5	3	4	19
1	1	1	0	0	2	1800	0	1	3	26	30	40	30	15	10	125	2	3	2	3	3	13
1	1	1	0	0	1	700	0	1	2	31	30	15	20	20	15	100	1	2	3	2	3	11
1	1	1	0	0	2	1000	0	1	6	28	90	40	30	20	15	195	2	3	4	3	3	15
0	1	1	0	0	3	2000	1	1	15	50	90	30	15	100	30	265	2	3	4	3	4	16
0	1	1	0	0	2	2000	1	1	10	51	30	20	15	20	20	105	2	3	4	5	3	17
1	1	1	0	0	1	700	0	1	2	29	90	90	30	40	10	260	2	3	4	3	3	15
0	#NULL!	1	0	#NULL!	2	2000	0	1	10	35	30	20	30	15	20	115	2	3	4	4	3	16
0	1	0	1	0	3	3000	0	1	8	35	40	40	30	20	10	140	2	3	3	2	3	13
1	1	1	0	0	2	1800	0	0	5	27	135	135	40	30	15	355	4	3	4	3	4	18
0	1	1	0	0	1	700	0	1	3	33	150	160	90	20	15	435	2	3	4	3	4	16
1	1	1	0	0	2	2000	0	1	3	31	40	40	15	10	10	115	2	3	2	3	2	12
1	1	1	0	0	2	2000	#NULL!	1	5	31	15	20	10	40	10	95	2	3	2	3	3	13
0	1	1	0	0	1	850	1	1	2	46	30	20	15	10	5	80	3	4	3	4	3	17
0	1	1	0	0	2	2000	0	0	6	37	20	15	10	20	15	80	2	3	4	2	3	14
1	1	1	0	0	3	3500	1	1	22	51	30	20	15	10	10	85	2	3	3	4	4	16
0	1	1	0	0	3	#NULL!	1	1	15	41	40	30	15	15	10	110	2	3	2	3	2	12
#NULL!	1	1	0	0	1	700	0	1	3	33	20	20	15	10	10	75	3	2	3	2	3	13
0	1	1	0	0	1	700	0	0	2	28	40	40	40	20	30	170	2	3	2	3	3	13
0	1	1	0	0	2	2000	0	0	2	27	18	20	18	48	10	114	3	2	3	2	3	13
0	1	1	0	0	2	1000	1	1	5	45	20	15	30	40	15	120	3	4	2	3	3	15
0	1	1	0	0	2	#NULL!	0	1	7	32	30	20	15	10	20	95	2	3	3	4	2	14
0	#NULL!	1	0	0	3	2000	0	1	5	38	15	15	15	15	15	75	2	3	2	3	2	12
0	1	1	0	0	2	1500	0	1	8	38	10	10	40	15	#NULL!	75	3	4	3	4	4	18
1	1	1	0	0	2	2000	0	1	10	40	40	40	30	20	10	140	2	3	4	3	3	15
0	#NULL!	1	0	0	1	700	0	0	2	25	40	30	90	60	46	266	3	4	2	3	4	16
0	1	1	0	0	2	1500	0	0	#NULL!	42	10	12	40	90	30	182	4	5	2	3	4	18
1	1	1	0	1	1	830	0	0	1	25	30	30	15	15	20	110	1	1	5	5	5	17
1	1	1	0	1	1	900	0	0	#NULL!	20	30	30	45	30	30	165	3	4	4	3	4	18
1	1	1	0	1	1	559	0	0	1	25	15	15	5	5	25	65	1	1	3	1	2	8
1	1	1	0	1	1	830	0	1	1	27	30	30	30	30	15	135	1	1	4	4	4	14
1	1	1	0	0	2	1730	0	0	3	27	30	30	60	120	20	260	3	2	1	4	4	14
1	1	1	0	0	3	2000	0	1	5	31	180	240	60	180	180	840	2	2	2	2	2	10
1	1	1	0	1	1	500	0	0	1	37	30	20	0	0	20	70	4	3	4	4	5	20
0	1	0	1	1	1	500	0	1	8	35	30	40	30	30	30	160	4	3	2	4	3	16
0	1	1	0	0	2	1800	1	1	15	49	30	20	40	20	15	125	4	3	4	5	3	19
0	1	1	0	0	2	2000	0	1	3	35	20	40	150	30	15	255	2	3	4	3	4	16
1	#NULL!	1	0	1	1	400	0	0	1	20	30	15	40	30	20	135	2	3	2	3	3	13
1	1	1	0	0	1	2000	0	1	2	22	60	60	60	120	120	420	2	2	2	1	5	12
0	1	1	0	1	1	300	0	0	1	26	15	15	40	20	15	105	4	2	3	4	2	15
1	1	1	0	0	1	700	0	0	3	26	20	35	25	16	60	156	4	3	4	3	3	17
0	1	1	0	0	1	700	0	0	3	26	19	15	30	19	30	113	3	4	4	5	4	20
1	#NULL!	1	0	0	3	2500	0	#NULL!	4	30	20	15	30	15	10	90	3	4	3	4	3	17
1	1	1	0	0	3	2500	0	1	10	46	30	20	30	40	15	135	2	3	4	4	3	16
1	1	0	1	0	1	500	0	0	6	24	30	40	120	20	30	240	4	3	4	3	4	18
0	1	1	0	0	2	1200	0	1	4	32	30	120	30	20	40	240	3	4	3	4	3	17
0	1	1	0	0	1	700	#NULL!	1	3	34	20	30	40	20	15	125	3	4	5	4	5	21
0	1	1	0	1	1	1500	0	1	1	29	60	60	90	60	30	300	4	5	5	5	5	24
1	1	1	0	0	4	700	0	1	5	30	120	30	240	145	60	595	2	1	3	2	2	10
1	1	0	1	0	3	3000	1	1	10	52	30	30	40	30	20	150	2	3	3	4	4	16
0	1	1	0	0	2	1500	0	1	6	41	30	40	80	30	40	220	3	2	3	2	3	13
1	1	1	0	0	2	1000	0	1	8	30	90	45	100	15	10	260	3	4	2	3	2	14
0	1	1	0	0	2	1000	1	#NULL!	7	49	30	15	20	10	20	95	2	3	4	3	4	16
0	1	1	0	0	1	700	0	0	3	27	30	19	20	15	10	94	2	3	4	3	4	16
1	1	1	0	0	2	2000	0	1	5	31	50	60	20	15	10	155	4	5	2	4	3	18
1	1	1	#NULL!	0	1	700	0	0	3	28	20	15	20	15	20	90	4	3	4	3	4	18
0	1	#NULL!	0	0	1	700	0	1	3	36	15	20	10	40	10	95	3	2	3	4	3	15
1	1	1	0	0	2	#NULL!	1	1	11	48	20	30	45	20	30	145	3	4	3	4	3	17
0	1	1	0	0	1	700	0	1	2	32	15	20	45	20	15	115	3	4	3	4	3	17
0	1	1	0	0	2	1200	1	1	15	52	30	80	45	30	20	205	4	3	4	3	4	18
1	1	#NULL!	0	#NULL!	1	700	0	1	3	31	15	20	30	40	15	120	3	4	3	4	2	16
0	1	1	0	0	2	1000	1	1	10	52	30	30	20	15	10	105	2	3	2	3	2	12
0	1	1	0	0	1	700	0	0	2	31	40	40	30	20	15	145	3	4	3	4	4	18
0	1	0	1	1	1	500	1	0	2	21	20	15	10	30	15	90	2	3	4	3	4	16
1	1	1	0	1	1	700	0	0	3	29	40	20	15	10	10	95	4	3	4	2	3	16
1	1	1	0	0	3	2000	0	1	9	41	20	30	40	15	20	125	4	3	4	4	4	19
1	1	1	0	0	1	700	0	1	2	29	30	15	16	30	15	106	2	3	4	3	4	16
1	1	1	0	0	2	1500	0	1	7	36	20	30	40	25	19	134	4	3	4	3	4	18
1	1	1	1	1	1	400	0	0	5	18	30	30	40	30	30	160	3	4	3	4	3	17
1	1	1	1	0	2	500	0	1	5	29	30	150	40	40	30	290	2	3	2	3	3	13
0	0	1	0	0	2	#NULL!	1	1	4	49	30	30	40	90	15	205	2	3	2	3	4	14
1	1	1	0	0	2	#NULL!	0	1	3	29	19	19	45	15	20	118	2	3	4	3	4	16
1	1	1	0	0	2	#NULL!	0	#NULL!	8	38	30	80	40	15	15	180	3	4	3	3	4	17
1	1	1	0	0	1	700	0	1	3	40	60	60	90	90	15	315	3	4	3	4	4	18
1	1	1	0	1	1	559	0	1	1	24	#NULL!	#NULL!	#NULL!	#NULL!	20	20	3	4	3	1	1	12
0	1	1	0	1	1	#NULL!	0	#NULL!	1	21	10	5	15	15	15	60	4	3	3	4	3	17
0	1	#NULL!	0	1	1	500	0	1	1	21	30	30	30	15	20	125	2	3	2	3	4	14
1	1	1	0	0	1	700	0	1	3	33	30	40	30	20	15	135	4	4	4	4	3	19
0	1	1	0	0	1	700	0	0	3	35	90	100	30	90	15	325	2	3	2	3	2	12
0	1	0	1	0	2	1200	0	1	8	35	7	7	90	90	15	209	4	4	3	4	3	18
0	1	0	1	0	2	1000	0	0	8	34	45	45	30	15	10	145	2	3	3	4	5	17
0	1	0	1	0	1	800	0	1	3	36	40	40	#NULL!	15	20	115	2	3	4	2	3	14
1	1	1	0	0	3	2000	1	1	8	45	30	30	30	15	10	115	3	4	2	3	4	16
1	0	1	0	0	3	3000	1	1	15	52	40	30	15	10	10	105	2	3	2	3	2	12
1	1	1	0	0	1	900	0	0	1	27	30	10	20	60	30	150	4	5	5	5	5	24
0	1	1	0	0	1	700	0	0	3	32	120	120	30	20	15	305	2	3	2	3	2	12
0	1	1	0	1	1	500	0	0	1	23	60	60	150	60	#NULL!	330	3	3	3	4	4	17
1	1	1	0	1	1	700	0	1	2	35	30	60	60	180	30	360	2	1	4	1	1	9
1	1	1	0	0	3	2000	0	0	10	42	30	30	45	180	30	315	2	2	2	3	3	12
0	1	1	0	0	1	700	0	1	2	32	30	30	20	10	10	100	2	3	4	3	4	16
0	1	1	0	0	2	2000	0	1	11	47	30	30	20	15	10	105	3	4	2	3	3	15
1	#NULL!	1	0	0	1	700	0	1	3	34	40	30	20	15	10	115	3	4	3	4	3	17
1	1	1	0	0	1	700	0	1	2	31	50	70	40	30	20	210	2	3	3	4	3	15
0	1	1	0	0	2	2000	0	1	#NULL!	34	40	40	20	30	10	140	3	2	3	2	3	13
1	1	1	0	0	1	700	0	1	3	34	30	40	20	15	10	115	2	3	4	3	2	14
0	1	1	0	0	1	700	0	0	3	27	19	19	30	15	15	98	2	3	4	3	4	16
0	1	0	1	1	1	300	0	0	2	19	10	10	20	15	10	65	2	2	3	2	3	12
0	0	1	0	0	3	3000	1	1	20	52	45	45	30	15	10	145	2	3	2	3	3	13
0	1	0	1	0	3	2500	0	1	8	37	150	180	15	60	15	420	3	4	3	3	4	17
0	1	1	0	0	1	1000	0	1	#NULL!	36	30	30	20	20	20	120	2	3	2	3	3	13
1	1	1	0	0	1	1000	0	1	5	34	40	40	30	20	15	145	3	4	5	3	4	19
1	1	1	0	0	2	1800	0	1	3	26	30	40	30	15	10	125	2	3	2	3	3	13
1	1	1	0	0	1	700	0	1	2	31	30	15	20	20	15	100	1	2	3	2	3	11
1	1	1	0	0	2	1000	0	1	6	28	90	40	30	20	15	195	2	3	4	3	3	15
0	1	1	0	0	3	2000	1	1	15	50	90	30	15	100	30	265	2	3	4	3	4	16
0	1	1	0	0	2	2000	1	1	10	51	30	20	15	20	20	105	2	3	4	5	3	17
1	1	1	0	0	1	700	0	1	2	29	90	90	30	40	10	260	2	3	4	3	3	15
0	#NULL!	1	0	#NULL!	2	2000	0	1	10	35	30	20	30	15	20	115	2	3	4	4	3	16
0	1	0	1	0	3	3000	0	1	8	35	40	40	30	20	10	140	2	3	3	2	3	13
1	1	1	0	0	2	1800	0	0	5	27	135	135	40	30	15	355	4	3	4	3	4	18
0	1	1	0	0	1	700	0	1	3	33	150	160	90	20	15	435	2	3	4	3	4	16
1	1	1	0	0	2	2000	0	1	3	31	40	40	15	10	10	115	2	3	2	3	2	12
1	1	1	0	0	2	2000	#NULL!	1	5	31	15	20	10	40	10	95	2	3	2	3	3	13
0	1	1	0	0	1	850	1	1	2	46	30	20	15	10	5	80	3	4	3	4	3	17
0	1	1	0	0	2	2000	0	0	6	37	20	15	10	20	15	80	2	3	4	2	3	14
1	1	1	0	0	3	3500	1	1	22	51	30	20	15	10	10	85	2	3	3	4	4	16
0	1	1	0	0	3	#NULL!	1	1	15	41	40	30	15	15	10	110	2	3	2	3	2	12
#NULL!	1	1	0	0	1	700	0	1	3	33	20	20	15	10	10	75	3	2	3	2	3	13
0	1	1	0	0	1	700	0	0	2	28	40	40	40	20	30	170	2	3	2	3	3	13
0	1	1	0	0	2	2000	0	0	2	27	18	20	18	48	10	114	3	2	3	2	3	13
0	1	1	0	0	2	1000	1	1	5	45	20	15	30	40	15	120	3	4	2	3	3	15
0	1	1	0	0	2	#NULL!	0	1	7	32	30	20	15	10	20	95	2	3	3	4	2	14
0	#NULL!	1	0	0	3	2000	0	1	5	38	15	15	15	15	15	75	2	3	2	3	2	12
0	1	1	0	0	2	1500	0	1	8	38	10	10	40	15	#NULL!	75	3	4	3	4	4	18
1	1	1	0	0	2	2000	0	1	10	40	40	40	30	20	10	140	2	3	4	3	3	15
0	#NULL!	1	0	0	1	700	0	0	2	25	40	30	90	60	46	266	3	4	2	3	4	16
0	1	1	0	0	2	1500	0	0	#NULL!	42	10	12	40	90	30	182	4	5	2	3	4	18
1	1	1	0	1	1	830	0	0	1	25	30	30	15	15	20	110	1	1	5	5	5	17
1	1	1	0	1	1	900	0	0	#NULL!	20	30	30	45	30	30	165	3	4	4	3	4	18
1	1	1	0	1	1	559	0	0	1	25	15	15	5	5	25	65	1	1	3	1	2	8
1	1	1	0	1	1	830	0	1	1	27	30	30	30	30	15	135	1	1	4	4	4	14
1	1	1	0	0	2	1730	0	0	3	27	30	30	60	120	20	260	3	2	1	4	4	14
1	1	1	0	0	3	2000	0	1	5	31	180	240	60	180	180	840	2	2	2	2	2	10
1	1	1	0	1	1	500	0	0	1	37	30	20	0	0	20	70	4	3	4	4	5	20
0	1	0	1	1	1	500	0	1	8	35	30	40	30	30	30	160	4	3	2	4	3	16
0	1	1	0	0	2	1800	1	1	15	49	30	20	40	20	15	125	4	3	4	5	3	19
0	1	1	0	0	2	2000	0	1	3	35	20	40	150	30	15	255	2	3	4	3	4	16
1	#NULL!	1	0	1	1	400	0	0	1	20	30	15	40	30	20	135	2	3	2	3	3	13
1	1	1	0	0	1	2000	0	1	2	22	60	60	60	120	120	420	2	2	2	1	5	12
0	1	1	0	1	1	300	0	0	1	26	15	15	40	20	15	105	4	2	3	4	2	15
1	1	1	0	0	1	700	0	0	3	26	20	35	25	16	60	156	4	3	4	3	3	17
0	1	1	0	0	1	700	0	0	3	26	19	15	30	19	30	113	3	4	4	5	4	20
1	#NULL!	1	0	0	3	2500	0	#NULL!	4	30	20	15	30	15	10	90	3	4	3	4	3	17
1	1	1	0	0	3	2500	0	1	10	46	30	20	30	40	15	135	2	3	4	4	3	16
1	1	0	1	0	1	500	0	0	6	24	30	40	120	20	30	240	4	3	4	3	4	18
0	1	1	0	0	2	1200	0	1	4	32	30	120	30	20	40	240	3	4	3	4	3	17
0	1	1	0	0	1	700	#NULL!	1	3	34	20	30	40	20	15	125	3	4	5	4	5	21
0	1	1	0	1	1	1500	0	1	1	29	60	60	90	60	30	300	4	5	5	5	5	24
1	1	1	0	0	4	700	0	1	5	30	120	30	240	145	60	595	2	1	3	2	2	10
1	1	0	1	0	3	3000	1	1	10	52	30	30	40	30	20	150	2	3	3	4	4	16
0	1	1	0	0	2	1500	0	1	6	41	30	40	80	30	40	220	3	2	3	2	3	13
1	1	1	0	0	2	1000	0	1	8	30	90	45	100	15	10	260	3	4	2	3	2	14
0	1	1	0	0	2	1000	1	#NULL!	7	49	30	15	20	10	20	95	2	3	4	3	4	16
0	1	1	0	0	1	700	0	0	3	27	30	19	20	15	10	94	2	3	4	3	4	16
1	1	1	0	0	2	2000	0	1	5	31	50	60	20	15	10	155	4	5	2	4	3	18
1	1	1	#NULL!	0	1	700	0	0	3	28	20	15	20	15	20	90	4	3	4	3	4	18
0	1	#NULL!	0	0	1	700	0	1	3	36	15	20	10	40	10	95	3	2	3	4	3	15
1	1	1	0	0	2	#NULL!	1	1	11	48	20	30	45	20	30	145	3	4	3	4	3	17
0	1	1	0	0	1	700	0	1	2	32	15	20	45	20	15	115	3	4	3	4	3	17
0	1	1	0	0	2	1200	1	1	15	52	30	80	45	30	20	205	4	3	4	3	4	18
1	1	#NULL!	0	#NULL!	1	700	0	1	3	31	15	20	30	40	15	120	3	4	3	4	2	16
0	1	1	0	0	2	1000	1	1	10	52	30	30	20	15	10	105	2	3	2	3	2	12
0	1	1	0	0	1	700	0	0	2	31	40	40	30	20	15	145	3	4	3	4	4	18
0	1	0	1	1	1	500	1	0	2	21	20	15	10	30	15	90	2	3	4	3	4	16
1	1	1	0	1	1	700	0	0	3	29	40	20	15	10	10	95	4	3	4	2	3	16
1	1	1	0	0	3	2000	0	1	9	41	20	30	40	15	20	125	4	3	4	4	4	19
1	1	1	0	0	1	700	0	1	2	29	30	15	16	30	15	106	2	3	4	3	4	16
1	1	1	0	0	2	1500	0	1	7	36	20	30	40	25	19	134	4	3	4	3	4	18
1	1	1	1	1	1	400	0	0	5	18	30	30	40	30	30	160	3	4	3	4	3	17
1	1	1	1	0	2	500	0	1	5	29	30	150	40	40	30	290	2	3	2	3	3	13
0	0	1	0	0	2	#NULL!	1	1	4	49	30	30	40	90	15	205	2	3	2	3	4	14
1	1	1	0	0	2	#NULL!	0	1	3	29	19	19	45	15	20	118	2	3	4	3	4	16
1	1	1	0	0	2	#NULL!	0	#NULL!	8	38	30	80	40	15	15	180	3	4	3	3	4	17
1	1	1	0	0	1	700	0	1	3	40	60	60	90	90	15	315	3	4	3	4	4	18
1	1	1	0	1	1	559	0	1	1	24	#NULL!	#NULL!	#NULL!	#NULL!	20	20	3	4	3	1	1	12
0	1	1	0	1	1	#NULL!	0	#NULL!	1	21	10	5	15	15	15	60	4	3	3	4	3	17
0	1	#NULL!	0	1	1	500	0	1	1	21	30	30	30	15	20	125	2	3	2	3	4	14
1	1	1	0	0	1	700	0	1	3	33	30	40	30	20	15	135	4	4	4	4	3	19
0	1	1	0	0	1	700	0	0	3	35	90	100	30	90	15	325	2	3	2	3	2	12
0	1	0	1	0	2	1200	0	1	8	35	7	7	90	90	15	209	4	4	3	4	3	18
0	1	0	1	0	2	1000	0	0	8	34	45	45	30	15	10	145	2	3	3	4	5	17
0	1	0	1	0	1	800	0	1	3	36	40	40	#NULL!	15	20	115	2	3	4	2	3	14
1	1	1	0	0	3	2000	1	1	8	45	30	30	30	15	10	115	3	4	2	3	4	16
1	0	1	0	0	3	3000	1	1	15	52	40	30	15	10	10	105	2	3	2	3	2	12
1	1	1	0	0	1	900	0	0	1	27	30	10	20	60	30	150	4	5	5	5	5	24
0	1	1	0	0	1	700	0	0	3	32	120	120	30	20	15	305	2	3	2	3	2	12
0	1	1	0	1	1	500	0	0	1	23	60	60	150	60	#NULL!	330	3	3	3	4	4	17
1	1	1	0	1	1	700	0	1	2	35	30	60	60	180	30	360	2	1	4	1	1	9
1	1	1	0	0	3	2000	0	0	10	42	30	30	45	180	30	315	2	2	2	3	3	12
0	1	1	0	0	1	700	0	1	2	32	30	30	20	10	10	100	2	3	4	3	4	16
0	1	1	0	0	2	2000	0	1	11	47	30	30	20	15	10	105	3	4	2	3	3	15
1	#NULL!	1	0	0	1	700	0	1	3	34	40	30	20	15	10	115	3	4	3	4	3	17
1	1	1	0	0	1	700	0	1	2	31	50	70	40	30	20	210	2	3	3	4	3	15
0	1	1	0	0	2	2000	0	1	#NULL!	34	40	40	20	30	10	140	3	2	3	2	3	13
1	1	1	0	0	1	700	0	1	3	34	30	40	20	15	10	115	2	3	4	3	2	14
0	1	1	0	0	1	700	0	0	3	27	19	19	30	15	15	98	2	3	4	3	4	16
0	1	0	1	1	1	300	0	0	2	19	10	10	20	15	10	65	2	2	3	2	3	12
0	0	1	0	0	3	3000	1	1	20	52	45	45	30	15	10	145	2	3	2	3	3	13
0	1	0	1	0	3	2500	0	1	8	37	150	180	15	60	15	420	3	4	3	3	4	17
0	1	1	0	0	1	1000	0	1	#NULL!	36	30	30	20	20	20	120	2	3	2	3	3	13
1	1	1	0	0	1	1000	0	1	5	34	40	40	30	20	15	145	3	4	5	3	4	19
1	1	1	0	0	2	1800	0	1	3	26	30	40	30	15	10	125	2	3	2	3	3	13
1	1	1	0	0	1	700	0	1	2	31	30	15	20	20	15	100	1	2	3	2	3	11
1	1	1	0	0	2	1000	0	1	6	28	90	40	30	20	15	195	2	3	4	3	3	15
0	1	1	0	0	3	2000	1	1	15	50	90	30	15	100	30	265	2	3	4	3	4	16
0	1	1	0	0	2	2000	1	1	10	51	30	20	15	20	20	105	2	3	4	5	3	17
1	1	1	0	0	1	700	0	1	2	29	90	90	30	40	10	260	2	3	4	3	3	15
0	#NULL!	1	0	#NULL!	2	2000	0	1	10	35	30	20	30	15	20	115	2	3	4	4	3	16
0	1	0	1	0	3	3000	0	1	8	35	40	40	30	20	10	140	2	3	3	2	3	13
1	1	1	0	0	2	1800	0	0	5	27	135	135	40	30	15	355	4	3	4	3	4	18
0	1	1	0	0	1	700	0	1	3	33	150	160	90	20	15	435	2	3	4	3	4	16
1	1	1	0	0	2	2000	0	1	3	31	40	40	15	10	10	115	2	3	2	3	2	12
1	1	1	0	0	2	2000	#NULL!	1	5	31	15	20	10	40	10	95	2	3	2	3	3	13
0	1	1	0	0	1	850	1	1	2	46	30	20	15	10	5	80	3	4	3	4	3	17
0	1	1	0	0	2	2000	0	0	6	37	20	15	10	20	15	80	2	3	4	2	3	14
1	1	1	0	0	3	3500	1	1	22	51	30	20	15	10	10	85	2	3	3	4	4	16
1	1	1	0	0	1	700	0	1	2	29	90	90	30	40	10	260	2	3	4	3	3	15
0	#NULL!	1	0	#NULL!	2	2000	0	1	10	35	30	20	30	15	20	115	2	3	4	4	3	16
0	1	0	1	0	3	3000	0	1	8	35	40	40	30	20	10	140	2	3	3	2	3	13
1	1	1	0	0	2	1800	0	0	5	27	135	135	40	30	15	355	4	3	4	3	4	18
0	1	1	0	0	1	700	0	1	3	33	150	160	90	20	15	435	2	3	4	3	4	16
1	1	1	0	0	2	2000	0	1	3	31	40	40	15	10	10	115	2	3	2	3	2	12
1	1	1	0	0	2	2000	#NULL!	1	5	31	15	20	10	40	10	95	2	3	2	3	3	13
0	1	1	0	0	1	850	1	1	2	46	30	20	15	10	5	80	3	4	3	4	3	17
0	1	1	0	0	2	2000	0	0	6	37	20	15	10	20	15	80	2	3	4	2	3	14
